# Supplementary material for: Bias in Ligation-Based Small RNA Sequencing Library Construction Is Determined by Adaptor and RNA Structure
Source: PLoS One. 2015 May 5;10(5):e0126049. doi: 10.1371/journal.pone.0126049 (PMC4420488; doi:10.1371/journal.pone.0126049)
Supplement: S1 Table — (XLSX) [file pone.0126049.s006.xlsx]

## Sheet: S1
	Oligo Name	Bases	5'-mod	3'-mod	Sequence
adaptors	3' A1 adaptor	21	App	NH2	TCGTATGCCGTCTTCTGCTTG
	5' A1 adaptor	26	N/A	N/A	rGrUrUrCrArGrArGrUrUrCrUrArCrArGrUrCrCrGrArCrGrArUrC
	3' Rand adaptor	20	App	NH2	NNNNNNCCGTCTTCTGCTTG
	5' Rand adaptor	26	N/A	N/A	rGrUrUrCrArGrArGrUrUrCrUrArCrArGrUrCrCrNrNrNrNrNrNrC
	3' MidRand adaptor	21	App	NH2	TCGTATGNNNNNNTCTGCTTG
	5' C3 adaptor	26	N/A	N/A	rGrUrUrCrArGrArGrUrUrCrUrArCrArGrUrCrCrCrArUrArCrGrA
	designed 5'adapt miR-29B	26	N/A	N/A	rGrUrUrCrArGrArGrUrUrCrUrArCrArGrUrCrCrUrGrArUrUrUrC
	designed 5'adapt miR-519E	26	N/A	N/A	rGrUrUrCrArGrArGrUrUrCrUrArCrArGrUrCrCrArGrGrArGrGrC
	designed 5'adapt miR-674	26	N/A	N/A	rGrUrUrCrArGrArGrUrUrCrUrArCrArGrUrCrCrCrCrArUrCrUrC
	designed 5'adapt miR-595	26	N/A	N/A	rGrUrUrCrArGrArGrUrUrCrUrArCrArGrUrCrCrArCrGrGrCrArC
	3' IT MidRand v1	21	App	NH2	TCGTATGNNNNNNATCACCGA
	3' IT MidRand v2	21	App	NH2	AGCATACNNNNNNATCACCGA
	3' IT MidRand v3	21	App	NH2	CTACGCANNNNNNATCACCGA
	3' IT MidRand v4	21	App	NH2	GATGCGTNNNNNNATCACCGA
	5' IT MidRandC3 v1	27	N/A	N/A	rGrGrCrCrArArGrGrCrGrUrCrArCrNrNrNrNrNrNrCrArUrArCrGrA
	5' IT MidRandC3 v2	27	N/A	N/A	rGrGrCrCrArArGrGrCrGrUrCrArCrNrNrNrNrNrNrGrUrArUrGrCrU
	5' IT MidRandC3 v3	27	N/A	N/A	rGrGrCrCrArArGrGrCrGrUrCrArCrNrNrNrNrNrNrUrGrCrGrUrArG
	5' IT MidRandC3 v4	27	N/A	N/A	rGrGrCrCrArArGrGrCrGrUrCrArCrNrNrNrNrNrNrArCrGrCrArUrC
	3' A2 adaptor	21	App	NH2	AGATCGGAAGAGCACACGTCT
	3' Ill MidRand v1	25	App	NH2	GTATCGTNNNNNNAGATCGGAAGAG
	3' Ill MidRand v2	25	App	NH2	CATAGCANNNNNNAGATCGGAAGAG
	5' Ill MidRandC3 v1	30	N/A	N/A	rUrCrUrArCrArGrUrCrCrGrArCrGrArUrCrNrNrNrNrNrNrArCrGrArUrArC
	5' Ill MidRandC3 v2	30	N/A	N/A	rUrCrUrArCrArGrUrCrCrGrArCrGrArUrCrNrNrNrNrNrNrUrGrCrUrArUrG
PCR and RT primers	A1 RT	21	N/A	N/A	CAAGCAGAAGACGGCATACGA
	Rand RT	37	N/A	N/A	CCTCTCTATGGGCAGTCGGTGATCAAGCAGAAGACGG
	MidRand RT	31	N/A	N/A	CCTCTCTATGGGCAGTCGGTGATCAAGCAGA
	A1 PCR-F	51	N/A	N/A	CCATCTCATCCCTGCGTGTCTCCGACTCAGGTTCAGAGTTCTACAGTCCGA
	Rand PCR-F	49	N/A	N/A	CCATCTCATCCCTGCGTGTCTCCGACTCAGGTTCAGAGTTCTACAGTCC
	A1 PCR-R	44	N/A	N/A	CCTCTCTATGGGCAGTCGGTGATCAAGCAGAAGACGGCATACGA
	Rand-MidRand PCR-R	17	N/A	N/A	CCTCTCTATGGGCAGTC
	IT MidRand RT	15	N/A	N/A	TGGGCAGTCGGTGAT
	IT MidRand PCR-F	54	N/A	N/A	CCATCTCATCCCTGCGTGTCTCCGACTCAGCTAAGGTAACGGCCAAGGCGTCAC
	IT MidRand PCR-R	41	N/A	N/A	CCACTACGCCTCCGCTTTCCTCTCTATGGGCAGTCGGTGAT
	Ill MidRand RT	17	N/A	N/A	GTGTGCTCTTCCGATCT
	Ill MidRand PCR-F	55	N/A	N/A	AATGATACGGCGACCACCGAGATCTACACGTTCAGAGTTCTACAGTCCGACGATC
	Ill MidRand PCR-R	64	N/A	N/A	CAAGCAGAAGACGGCATACGAGATCGTGATGTGACTGGAGTTCAGACGTGTGCTCTTCCGATCT
Other oligonucleotides	Rand 5' lig library	42	N/A	N/A	rNrNrNrNrNrNrNrNrNrNrNrNrNrNrNrNrNrNrNrNrNrUrCrGrUrArUrGrCrCrGrUrCrUrUrCrUrGrCrUrUrG
	Rand 5' lig library full	68	N/A	N/A	rGrUrUrCrArGrArGrUrUrCrUrArCrArGrUrCrCrGrArCrGrArUrCrNrNrNrNrNrNrNrNrNrNrNrNrNrNrNrNrNrNrNrNrNrUrCrGrUrArUrGrCrCrGrUrCrUrUrCrUrGrCrUrUrG
	mock cDNA Let7	72	N/A	N/A	GATCAAGCAGAAGACGGCATACGAAACTATACAACCTACTACCTCAGATCGTCGGACTGTAGAACTCTGAAC
	mock cDNA miR-127	72	N/A	N/A	GATCAAGCAGAAGACGGCATACGAAGCCAAGCTCAGACGGATCCGAGATCGTCGGACTGTAGAACTCTGAAC
	mock cDNA miR-19B	73	N/A	N/A	GATCAAGCAGAAGACGGCATACGATCAGTTTTGCATGGATTTGCACAGATCGTCGGACTGTAGAACTCTGAAC
	mock cDNA miR-23A	71	N/A	N/A	GATCAAGCAGAAGACGGCATACGAGGAAATCCCTGGCAATGTGATGATCGTCGGACTGTAGAACTCTGAAC
	mock cDNA miR-382	72	N/A	N/A	GATCAAGCAGAAGACGGCATACGACGAATCCACCACGAACAACTTCGATCGTCGGACTGTAGAACTCTGAAC
	mock cDNA miR-495	72	N/A	N/A	GATCAAGCAGAAGACGGCATACGAAAGAAGTGCACCATGTTTGTTTGATCGTCGGACTGTAGAACTCTGAAC
	mock cDNA miR-652	71	N/A	N/A	GATCAAGCAGAAGACGGCATACGACACAACCCTAGTGGCGCCATTGATCGTCGGACTGTAGAACTCTGAAC
	mock cDNA miR-712	71	N/A	N/A	GATCAAGCAGAAGACGGCATACGAGGTACCGCCCGGGTGAAGGAGGATCGTCGGACTGTAGAACTCTGAAC
	mock 3'Lig miR-29B	44	PO4	NH2	rUrArGrCrArCrCrArUrUrUrGrArArArUrCrArGrUrGrUrUTCGTATGCCGTCTTCTGCTTG
	mock 3'Lig miR-519E	43	PO4	NH2	rArArGrUrGrCrCrUrCrCrUrUrUrUrArGrArGrUrGrUrUTCGTATGCCGTCTTCTGCTTG
	mock 3'Lig miR-674	43	PO4	NH2	rGrCrArCrUrGrArGrArUrGrGrGrArGrUrGrGrUrGrUrATCGTATGCCGTCTTCTGCTTG
	mock 3'Lig miR-595	42	PO4	NH2	rGrArArGrUrGrUrGrCrCrGrUrGrGrUrGrUrGrUrCrUTCGTATGCCGTCTTCTGCTTG
