# Supplementary material for: Bias in Ligation-Based Small RNA Sequencing Library Construction Is Determined by Adaptor and RNA Structure
Source: PLoS One. 2015 May 5;10(5):e0126049. doi: 10.1371/journal.pone.0126049 (PMC4420488; doi:10.1371/journal.pone.0126049)
Supplement: S2 Table — (XLSX) [file pone.0126049.s007.xlsx]

## Sheet: S2
		Randomized region - input library						Randomized region - output library
		Position	A	C	G	T		Position	A	C	G	T
		1	0.162265	0.216182	0.395334	0.226219		1	0.176243	0.221586	0.332471	0.2697
		2	0.167337	0.2259	0.368729	0.238034		2	0.184902	0.199226	0.357423	0.258449
		3	0.164638	0.233407	0.366783	0.235172		3	0.175476	0.188863	0.382656	0.253005
		4	0.167349	0.230659	0.369568	0.232424		4	0.183085	0.187268	0.389099	0.240549
		5	0.168766	0.230034	0.366964	0.234236		5	0.184764	0.193216	0.38109	0.24093
		6	0.167904	0.233752	0.365229	0.233115		6	0.178977	0.198641	0.379409	0.242973
		7	0.166929	0.233877	0.365017	0.234177		7	0.175404	0.202574	0.379612	0.24241
		8	0.166038	0.230535	0.367311	0.236116		8	0.173542	0.200225	0.383809	0.242425
		9	0.166596	0.229917	0.368002	0.235485		9	0.172779	0.200741	0.384336	0.242145
		10	0.165425	0.228351	0.370528	0.235696		10	0.172507	0.19886	0.387563	0.241071
		11	0.167242	0.232066	0.365115	0.235577		11	0.175701	0.199713	0.383891	0.240696
		12	0.166811	0.229541	0.368527	0.235121		12	0.174925	0.200144	0.384497	0.240434
		13	0.166434	0.230352	0.367094	0.23612		13	0.177456	0.201579	0.38001	0.240954
		14	0.166715	0.229595	0.368797	0.234893		14	0.178792	0.201632	0.376368	0.243208
		15	0.16821	0.231368	0.364079	0.236343		15	0.181771	0.203722	0.36656	0.247947
		16	0.16866	0.229686	0.365706	0.235948		16	0.183142	0.202879	0.362983	0.250995
		17	0.169402	0.232519	0.360273	0.237806		17	0.182898	0.203644	0.360068	0.25339
		18	0.169465	0.229821	0.364517	0.236197		18	0.180418	0.198889	0.369732	0.250961
		19	0.169443	0.234242	0.356824	0.239491		19	0.186367	0.20695	0.355462	0.251221
		20	0.165549	0.236718	0.368505	0.229229		20	0.1874	0.202569	0.374471	0.23556
		21	0.167049	0.229337	0.374614	0.229		21	0.178964	0.223914	0.367079	0.230043
