# Supplementary material for: Bias in Ligation-Based Small RNA Sequencing Library Construction Is Determined by Adaptor and RNA Structure
Source: PLoS One. 2015 May 5;10(5):e0126049. doi: 10.1371/journal.pone.0126049 (PMC4420488; doi:10.1371/journal.pone.0126049)
Supplement: S3 Table — The attributes in columns ‘E, F, G, H’ are color coded red, yellow, or green for ‘unfavorable’, ‘neutral’, or ‘favorable’ category, respectively as determined by our cofold and CONTRAfold results. For the 5’ cofold and 5’ CONTRAfold analysis, the 3’ A1 adaptor sequence was added to the 3’ end of the miRNA sequence. The data in columns ‘I’ through ‘S’ are the average normalized reads values for each miRNA sequence in HTS results from libraries constructed with the adaptors listed at the top of the column (adaptor sequences can be found in S1 Table) and each data value is color coded red (greater than 10-fold under expected value), green (within 2-fold of expected value), or yellow (other). The experiments whose data are represented in columns “P” through “S” were performed with a different lot of the miRXplore Universal Reference than what was used to generate the data in columns “I” through “O”. (XLSX) [file pone.0126049.s008.xlsx]

## Sheet: S3
Sequence	RNA	3'-Cofold with 3' A1	5'-Cofold with 5' A1	3'-Cofold Category with 3' A1 adaptor	5'-Cofold Category with 5' A1 adaptor	3'-Contrafold	5'-Contrafold with 3' A1 sequence attached	3' A1 + 5' A1	3' Rand + 5' A1	3' MidRand + 5' A1	3' A1 + 5' Rand	3' Rand + 5' Rand	3' A1 + 5' C3	3' MidRand + 5' C3	3' A2 + 5' A1	3' Ill MidRand v1v2 + 5' Ill MidRandC3 v1v2	3' A1 + 5' A1	3' IT MidRand v1v2v3v4 + 5' IT MidRandC3 v1v2v3v4
UACAUAACCAUGGAGUUGGCUGU	EBV-10	....(((.((.((((.((((...&......)))).)))))).)))	...(((((....((((.(((((....&..(((....)))..))))))))).((.....))..)))))....	5	8	4	8	5.53683	4.32508	3.37673	3.71211	2.93084	2.98781	2.30522	10.6057	3.08736	22.7334	2.29724
UAACCUGAUCAGCCCCGGAGUU	EBV-1-1	......((.(((...(((....&.......)))....))).)).	...(((((....((.((...((((..&.((((((........))).)))))))..)).)).)))))....	5	8	10	15	0.739426	0.629519	0.419687	0.308949	0.889924	0.368171	0.551471	0.533348	1.68417	0.0311274	0.322759
ACGCACACCAGGCUGACUGCC	EBV-11-3P	........(((((.(((.((.&......)).)))....)))))	.............(((...((((...&..(((.((.((((.....)))).)).)))))))..)))....	5	8	0	2	0.0665695	0.266415	0.151816	0.817974	0.96445	0.0675702	0.156672	0.0314208	0.706644	0.14872	0.445796
UCAGACAGUUUGGUGCGCUAGUUG	EBV-11-5P	.((((.((..((((..((......&..))..)))).))))))....	.............(((...((((...&...(((((((.((....)))))))))......))))..)))....	5	8	6	3	0.045145	0.114377	0.100323	0.303636	0.282653	0.201844	0.20603	0.174829	0.400432	0.0249019	0.350569
UCCUGUGGUGUUUGGUGUGGUU	EBV-12	....((((....(((((((...&...)))))))....))))...	...(((((..((((((..........&..)))))).....((((((......))))))...)))))....	5	5	21	7	0.330548	0.541754	0.345029	0.418213	0.647632	0.59687	0.969738	0.227197	1.00276	0.195065	1.05508
UAUCUUUUGCGGCAGAAAUUGA	EBV-1-2	..........(((((((..((.&........))..)))))))..	...(((((....((.((...((((((&....(((((...)))))...))))))..)).)).)))))....	5	12	21	8	0.481544	0.303903	0.16175	1.95303	1.28581	0.44527	0.149743	0.423778	0.524936	5.7309	0.391019
AAAUUCUGUUGCAGCAGAUAGC	EBV-1-2-star	..........((((.(((..((&......))..))).))))...	...(((((((.....(((....))).&.)))))))..((((.(((..((......))..))).))))...	9	7	4	10	0.364866	0.440127	0.351396	0.643688	0.470141	1.02915	0.292335	0.0354491	0.787403	0.240719	0.688497
UGUAACUUGCCAGGGACGGCUGA	EBV-13	........((..((((((((...&......))))))))..))...	.....((((..((((...........&))))))))((..((((((((.........))))))))..))...	5	13	3	8	0.00538931	0.0416798	0.472282	0.0857749	0.454066	0.0294537	1.09623	0.486619	1.32916	0.162554	0.341299
UAACGGGAAGUGUGUAAGCACA	EBV-1-3	.....(((((((.(((.((...&..)).))))).))))).....	.............(((...((((...&..((((...((((....)))).))))....))))..)))....	5	8	1	2	0.340792	0.138317	1.86257	3.16422	0.613587	5.38222	4.82461	0.434251	1.20634	1.27899	0.374165
UAGCACCGCUAUCCACUAUGUC	EBV-1-3P	.((((........((.((((..&.))))))........))))..	...(((((....((.((...((((..&((((...))))...........))))..)).)).)))))....	5	16	12	2	0.00503414	0.0901724	0.00603253	0.0739568	0.421452	0.0363839	0.0382076	0.00725095	0.0269198	0.00484204	0.0101126
UAAAUGCUGCAGUAGUAGGGAU	EBV-14-3P	........((((.((..((.((&....)).))..)).))))...	...(((((....((.((...((((((&......((((....)))).)).))))..)).)).)))))....	9	12	4	8	0.18498	0.0668257	0.303768	1.08203	0.676772	2.42906	1.37491	0.157104	0.691502	1.0362	0.177813
UACCCUACGCUGCCGAUUUACA	EBV-14-5P	........((....(((.(((.&..)))....)))....))...	.............(((...((((...&........((...((((....))))...))))))..)))....	5	8	21	7	0.0560784	0.0526727	0.0791907	0.979695	0.739858	0.179321	0.60727	0.0555906	0.496333	0.00276688	0.42557
GUCAGUGGUUUUGUUUCCUUGA	EBV-15	((.((((((..((.........&.))...)))).))...))...	...(((((....((.((...((((((&......((........))..))))))..)).)).)))))....	5	12	4	1	0.146995	0.100571	0.625571	0.134743	0.32631	0.631521	0.605169	0.0120849	0.154789	0.0269771	1.08289
UCUUAGUGGAAGUGACGUGCUGUG	EBV-1-5P	....((((((((((.(((((....&..))))).)).))))))))..	...((((.((((((............&.....))))))..((((.((..........)))))).))))....	5	5	21	4	0.329696	1.04119	0.891545	1.58692	1.82574	0.836831	0.967966	1.03608	1.97019	0.23311	1.77476
UUAGAUAGAGUGGGUGUGUGCUCU	EBV-16	.......(((((((.((((((...&..)))))).....))))))).	....(((((..((((.(((.((.(((&...)))...))))))))).)))))......((........))...	5	9	0	7	0.843698	0.876632	1.04818	0.674203	1.00642	0.763196	1.10246	0.236059	0.0572045	0.0788561	0.337928
UGUAUGCCUGGUGUCCCCUUAGU	EBV-17-3P	.((((((..((.....)).....&..)))))).............	.............(((...((((...&.((((((((((.......))))...))))))))))..)))....	7	8	7	9	0.301552	0.394142	0.599634	0.629832	0.960072	0.369903	0.484435	0.111987	0.87321	0.116209	1.61801
UAAGAGGACGCAGGCAUACAAG	EBV-17-5P	..(((((((...(((((((...&..)))))))))))))).....	...(((((.......((((.......&.....))))...(((((((.....)))))))...)))))....	5	5	21	2	0.0609682	0.129981	0.803648	0.314818	0.341715	0.257286	0.914087	0.192553	0.423986	0.00760892	0.266298
UAUCGGAAGUUUGGGCUUCGUC	EBV-18-3P	...((((((....(((..((..&.))...)))..))))))....	...(((((........(((((.....&..)))))......(((..((...))...)))...)))))....	5	5	3	3	1.38676	1.65773	1.90146	0.697154	0.777581	0.544893	0.349906	0.353685	1.19793	3.45307	0.427256
UCAAGUUCGCACUUCCUAUACA	EBV-18-5P	.(((((....((....(((((.&..)))))..)).....)))))	...(((((....((.((...(((((.&..((((....)))).......)))))..)).)).)))))....	5	8	8	2	0.759685	1.13434	0.898471	0.71352	0.879418	0.588207	0.309258	0.0330321	0.723469	0.25732	0.449166
UUUUGUUUGCUUGGGAAUGCU	EBV-19-3P	........((..((((..((.&......))..))))..))...	...((((.(((((.(((..(((((..&..))))).))))))))..((.......)).....))))....	5	5	21	42	1.21306	2.0029	0.488285	0.768681	1.46086	1.33754	1.7959	1.74829	1.38469	0.39428	0.669958
ACAUUCCCCGCAAACAUGACAUG	EBV-19-5P	.........(((.....(((...&.........)))...)))...	.............(((...((((...&.........(((...((((....)))).)))))))..)))....	5	8	21	9	0.131602	0.345481	0.129519	0.830122	1.01058	0.403688	0.240228	0.138574	1.02463	0.0179847	0.439897
CAUGAAGGCACAGCCUGUUACC	EBV-20-3P	((.((((((...((....(((.&..))).)).))))))))....	...(((((....((.((...((((..&..(((((((...)))).)))..))))..)).)).)))))....	5	8	6	3	0.0416037	0.549796	0.0185311	0.396321	1.29884	0.168059	0.118528	0.0185302	0.0235548	0.0622548	0.0109553
UAGCAGGCAUGUCUUCAUUCC	EBV-20-5P	.((((((((((..........&...))))))......))))..	.............(((...((((...&..(((((.(((....))).))).))....))))..)))....	5	8	0	1	0.0372481	0.140422	0.0673606	0.132901	0.401357	0.0545759	0.0198518	0.0257812	0.647757	0.0304357	0.132306
AAGGAGCGAUUUGGAGAAAAUAAA	EBV-2-3P	...(((((....(((((..(((..&...)))....)))))))))).	.............(((...((((...&.....((((((((.......))))))))....))))..)))....	5	8	21	2	0.386137	0.514108	1.06182	0.79501	0.6885	0.534497	1.78892	0.0926511	0.400432	1.56536	0.203937
UAUUUUCUGCAUUCGCCCUUGC	EBV-2-5P	........((((.((.......&.)).)))).............	.............(((...((((...&........((((..((....))....))))))))..)))....	5	8	1	8	0.0302489	0.35678	0.00463278	0.0455283	0.598346	0.0719016	0.0464836	0.00805661	0.0286023	0.00553376	0.00842714
CGCACCACUAGUCACCAGGUGU	EBV-3-3P	.(((.....((......(((((&....)))))..))..)))...	...(((((....((.((...((((..&.(((((...........)))))))))..)).)).)))))....	9	8	0	1	0.0471463	0.130869	0.221344	0.455087	0.483645	0.343049	0.243931	0.0201415	0.740294	0.00760892	0.618552
ACCUAGUGUUAGUGUUGUGCU	EBV-3-5P	....((((..((((..((((.&..))))..)).))..))))..	...((((((..(((((..(((((...&............)))))..))..))).)).....))))....	5	5	21	42	0.308605	0.923931	0.698891	0.922041	1.08871	0.214838	0.314967	0.0539793	0.831148	0.0318191	0.538494
GACCUGAUGCUGCUGGUGUGCU	EBV-4	........((.((.(((((((.&..))))))))).....))...	...((((((..(((((((........&)).))).))..)).(((((((...)))))))....))))....	5	13	21	13	0.253507	0.392576	0.333831	0.965923	1.1815	0.356043	0.461166	0.199804	0.430716	0.12866	0.879793
CAAGGUGAAUAUAGCUGCCCAUCG	EBV-5	((((..(((.((.(((((......&..))).)).)).)))..))))	...(((((.....((...(((((((.&...((((........)))).)))))))..)).....)))))....	5	8	5	0	0.260457	0.382412	0.583839	0.200957	0.923171	0.0918261	0.564733	0.0161132	0.773944	0.00830064	0.455908
CGGGGAUCGGACUAGCCUUAGA	EBV-6-3P	.(((((.(((....((......&..))...))))))))......	...((((.......(((((((.....&......)))))))......(((.((.....)))))))))....	5	5	5	1	1.69551	1.3091	0.652563	0.859542	0.571564	1.40858	1.16351	1.64033	1.14746	0.745674	0.474448
UAAGGUUGGUCCAAUCCAUAGG	EBV-6-5P	...((((((......)))....&......)))............	...(((((....((.((...((((((&......(((......)))..))))))..)).)).)))))....	7	9	6	7	2.88779	0.93766	2.69425	1.80147	1.17821	2.13626	1.31787	0.403636	1.2871	1.47821	2.45651
CAUCAUAGUCCAGUGUCCAGGG	EBV-7	..........(((......((.&.......)).....)))....	.............(((...((((...&(((.((..(((........)))..))))).))))..)))....	5	16	1	9	0.298233	0.556525	0.441983	0.602658	0.766113	0.530166	0.566165	0.175634	0.93378	0.197832	0.600012
GUCACAAUCUAUGGGGUCGUAGA	EBV-8-3P	....((....((((.((((....&.)).)).))))....))....	.............(((...((((...&...((.(((((((....))))))).))....))))..)))....	5	8	0	3	3.81881	2.67432	2.37652	3.28885	2.883	4.41805	6.75705	1.78535	2.13003	4.91813	1.19834
UACGGUUUCCUAGAUUGUACAG	EBV-8-5P	.(((((..........((((..&..)))))))))..........	...(((((.....((...((((....&(((((((.....)))))))..))))..)).....)))))....	5	16	3	1	1.01145	1.26068	1.30599	2.17057	1.63476	0.686097	0.681828	0.908786	1.90962	0.789944	0.691868
UAACACUUCAUGGGUCCCGUAGU	EBV-9	............(((..((....&.))...)))............	...(((((....((.((...((((..&....(((..((((...)))))))))))..)).)).)))))....	5	8	21	42	1.52778	1.08007	1.40778	1.63893	2.26264	2.60059	4.12701	0.215917	2.21415	0.365228	1.74695
AAGUGACGGUGAGAUCCAGGCU	HCMV-UL112	(((((((((((.((........&))...)))))))....)))).	...((((..(((((.(((..((....&..))))).)).)))....(((.......)))....))))....	13	5	5	2	2.42681	0.558492	2.61033	1.91508	0.588914	2.83881	2.22331	1.57668	1.92981	2.44316	1.83206
UCGUCCUCCCCUUCUUCACCG	HCMV-UL148D	.((..................&.))...((........))...	...(((((.....((...(((((...&...................)))))..)).....)))))....	5	5	21	42	0.132271	0.318842	0.14125	0.22769	0.479589	0.110884	0.204927	0.0628416	1.07006	0.103066	0.450009
UAACUAGCCUUCCCGUGAGA	HCMV-UL22A	..............((((((&..........))))..))...	...(((((....((.((...((((((&..................))))))..)).)).)))))....	9	9	21	16	0.821843	0.560597	0.534937	1.10725	1.37292	0.61073	0.803623	0.0862058	0.915272	0.127276	2.06212
UCACCAGAAUGCUAGUUUGUAG	HCMV-UL22A-star	....(((((.((..........&.........)).)))))....	.............(((...((((...&......((.(((......))).))......))))..)))....	5	8	21	4	0.395539	1.23446	0.788313	4.05545	3.26155	0.624591	0.769204	1.26811	1.46881	2.9156	1.00451
UCGUUGAAGACACCUGGAAAGA	HCMV-UL36	..((.((((((..((....)).&.........)))))).))...	...((((.(((((..(((((((((..&))))))..)))...))))).((.((.....)))).))))....	7	13	21	2	1.51423	0.869491	1.77661	2.26687	1.41871	0.978035	0.740429	0.561546	0.960699	5.91905	2.80455
GGGGAUGGGCUGGCGCGCGG	HCMV-UL70-3P	..(((.((((.((((..((.&.))..))))))))))).....	...(((((.....(((((((......&.....)))))))....(((((.....))))).)))))....	5	5	5	0	0.421891	0.17731	0.036963	0.126217	0.132722	0.519771	0.430629	0.113598	0.210311	0.0152178	0.0800578
UGCGUCUCGGCCUCGUCCAGA	HCMV-UL70-5P	.(((...((((..((......&.))...)))).....)))...	...(((((...........((((...&..)))).((((..((.......))...))))..)))))....	5	5	21	7	1.23071	1.77216	1.53238	0.456831	0.577013	0.248624	0.878999	0.345629	0.731881	0.557526	0.165172
AACCGCUCAGUGGCUCGGACC	HCMV-US25-1	....((..((((((.(((...&)))...)))).))...))...	...((((((..(((.((((((.....&..((((...)))).))))))...))).)).....))))....	13	8	3	7	1.88984	1.44194	1.36442	0.971641	1.14336	0.878412	0.526218	2.37026	3.42891	2.1886	2.28291
AUCCACUUGGAGAGCUCCCGCGG	HCMV-US25-2-3P	.(((....)))((((....((((&.......)))).....)))).	.....((((((.....(((((.(((.&)))...)))))))))))..(((((.....)))))..........	9	13	5	1	2.37007	1.6603	1.19668	1.76129	1.9612	2.4949	2.01273	3.52396	1.11044	1.07078	0.626979
AGCGGUCUGUUCAGGUGGAUGA	HCMV-US25-2-5P	(((((........(((..((((&))))..))).....)))))..	............((((.(((......&..))).)))).((((((((.((.((.....)))).))))))))	1	5	3	11	1.79447	1.04429	1.83051	1.51198	0.723612	1.38779	1.98208	0.481786	0.747024	0.94489	0.225005
UCACGGUCCGAGCACAUCCA	HCMV-US33-3P	..(((((.(((.........&)))...)))))..........	.............(((...((((...&..(((((..((.....)).)))))....))))..)))....	13	8	21	2	0.352047	0.699533	0.562237	0.546144	0.674124	0.10482	0.158751	0.0370604	0.292753	0.0235185	0.157587
GAUUGUGCCCGGACCGUGGGCG	HCMV-US33-5P	......((..((((.((..(((&.)))..)).))))...))...	...(((((...(((.(((((((((((&))))))...))))).)))(((((...)))))...)))))....	9	1	0	4	2.07698	1.42804	1.15937	1.28039	1.21148	0.628922	0.422683	1.46308	0.434081	0.110675	0.230904
CGACAUGGACGUGCAGGGGGAU	HCMV-US4	(((((.(((((.(((....((.&))...))))))))..)).)))	((..((....)))).(((((.((...&))...)))))..((((((((...((.....))))))))))...	13	13	21	12	0.100218	0.0805891	0.044928	0.0403445	0.0726392	0.0727679	0.0648077	0.0902341	0.131234	0.029744	0.0463493
UGACAAGCCUGACGAGAGCGU	HCMV-US5-1	...(((((..((((...(((.&.)))....))))....)))))	...((((........(((........&.)))......((((...((((....)))))))).))))....	5	5	2	3	0.546125	0.370501	0.65343	1.86212	0.477457	0.928657	0.321747	1.51948	0.92705	3.4005	1.8211
UUAUGAUAGGUGUGACGAUGUC	HCMV-US5-2	....(((.((((((.(((....&)))))))))))).........	...(((((.......(((........&....))).((((((.(((....)))))))))...)))))....	13	5	21	4	0.719937	0.46291	0.897839	1.59722	0.973384	1.25525	0.698221	0.413304	0.425669	1.04519	2.036
CCAGGGAGGCGUGCCUGGGC	HIV1-H1	.(((((((((((((......&..))))))).)).))))....	...(((((....((.((...((((..&(((((........)))))..))))..)).)).)))))....	5	16	2	1	0.230965	0.400883	0.410421	0.961718	1.50625	0.388095	2.9566	1.18191	0.908542	0.0255936	3.09192
ACUGACCUUUGGAUGGUGCUUCAA	HIV1-N367	..........(((((((((.....&..))..)))))))........	...((((......((((.........&))))......(((((((((.......))..)))))))))))....	5	13	7	10	0.330191	2.5039	0.394554	0.443856	2.81541	0.240827	0.476593	0.447948	0.91359	0.105141	0.758442
UGGAAGGACGGGAAGUGGAAG	HSV1-H1	.(((((.((((...(((((..&)).))).))))))))).....	.......(((((....((((......&)))))))))...(((((((((.((.....)).))))))))).	13	13	21	12	0.816948	0.53625	1.12875	0.998392	0.933932	2.112	1.42175	0.626805	1.65557	0.270463	0.243544
UGGCGGCCCGGCCCGGGGCC	HSV1-LAT	.((((((..((((...))))&......)))))).........	.............(((...((((...&.((.(((((......)))))))......))))..)))....	11	8	0	1	0.0327851	0.0323185	0.119188	0.41735	0.127711	0.278077	0.374278	0.0612303	0.245643	0.0919988	0.310961
AUUACAGGAAACUGGGUGUAAGC	KSHV-K12-1	....(((((.((..((((((...&...)))))))).)))))....	.....(((((.((((..((.......&....(((....))))))))))))))....((........))...	5	8	9	4	6.40928	0.718411	4.1015	4.63688	1.91623	6.02587	6.0241	0.589744	1.54452	3.78302	0.985975
UAGUGUUGUCCCCCCGAGUGGC	KSHV-K12-10A	...............(((((((&......)))).))).......	...((((............((((((.&....)))))).....((.((((......)))))).))))....	9	5	21	15	0.587417	0.412103	0.398925	0.574003	0.251777	0.208775	0.275263	0.138574	0.619155	0.202674	0.819961
UGGUGUUGUCCCCCCGAGUGGC	KSHV-K12-10B	.((......))....(((((((&......)))).))).......	...((((............((((((.&....)))))).....((.((((......)))))).))))....	9	5	21	16	0.27857	0.192723	0.217479	0.653584	0.162093	0.18885	0.298871	0.0829831	0.646075	0.265621	1.24722
UUAAUGCUUAGCCUGUGUCCGA	KSHV-K12-11	.....((..((...((((.(((&))).))))...))...))...	...(((((....((.((...((((((&...((((.......))))..))))))..)).)).)))))....	1	12	21	19	0.587105	1.69313	0.985601	0.650665	1.59595	0.552689	0.98751	0.104736	1.15419	0.311966	1.21351
ACCAGGCCACCAUUCCUCUCCG	KSHV-K12-12	....(((.((............&..))..)))............	...(((((.....((...(((((...&...(((........)))...)))))..)).....)))))....	5	8	6	42	0.249872	0.346879	0.183478	0.400121	0.899034	0.122146	0.181532	0.107153	0.87321	0.0152178	1.88009
AACUGUAGUCCGGGUCGAUCUG	KSHV-K12-2	....((((..((((((((....&))).)).)))....))))...	...(((((..(((((((.........&.)))))))..((((((((....))).)).)))..)))))....	13	5	1	4	0.748609	2.24872	0.543941	0.787445	2.06642	0.914796	1.00439	3.43212	3.27748	0.640533	1.08289
UCACAUUCUGAGGACGGCAGCGA	KSHV-K12-3	...((....((((((((((((((&)))).))))))))))....))	.....((((.............((..&)).......((((((((((((....)).)))))))))).)))).	1	13	21	3	0.00399622	0.173904	1.10868	0.00842754	0.17186	0.00693027	0.731792	0.364159	0.85975	0.0166013	0.513213
UCGCGGUCACAGAAUGUGACA	KSHV-K12-3-star	..((.(((((.....))))).&................))...	...(((((....((.((...((((..&.....(((((.....))))).))))..)).)).)))))....	7	8	1	3	0.734548	0.45136	0.841217	1.55537	0.675417	0.735475	0.253608	1.50175	1.44189	1.37168	0.80732
UAGAAUACUGAGGCCUAGCUGA	KSHV-K12-4-3P	(((((.((...(((...((...&..))..))))).)))))....	.(((((.((((((..(((....))).&)))))).)))))....(((.((.((.....))...)).)))..	5	15	21	1	2.06225	1.62611	1.16935	1.74258	1.51114	1.83306	1.13083	1.23669	1.7195	0.391514	0.584001
AGCUAAACCGCAGUACUCUAGG	KSHV-K12-4-5P	(((...((.(((.(((......&..)))))).)).....)))..	...(((((....((.((...((((((&.((......)).........))))))..)).)).)))))....	5	12	0	9	2.2849	2.26117	1.00642	2.14007	1.72037	2.68981	1.85307	3.42567	1.23663	3.15009	2.02757
UAGGAUGCCUGGAACUUGCCGG	KSHV-K12-5	..((((((((((......))))&..)))).))............	...((((((((((..((((.......&..))))...))))))....((((.....))))...))))....	11	5	0	11	4.85679	3.98487	2.54979	2.85887	2.86681	3.36725	4.02963	8.68181	0.328085	3.6004	2.01324
UGAUGGUUUUCGGGCUGUUGAG	KSHV-K12-6-3P	.((((((...(((.........&)))...)))))).........	.....((.(((.(((((((((.((((&....)))).))))))))).)))))....((........))...	13	9	3	1	2.94801	3.28528	1.89995	1.46683	1.71379	1.37219	1.28293	1.51948	1.33926	0.531241	0.538494
CCAGCAGCACCUAAUCCAUCGG	KSHV-K12-6-5P	..(((((.........(((((.&.)).))).......)))))..	.............(((...((((...&...((((((((.........))).)).)))))))..)))....	5	8	21	2	0.174131	0.238583	0.144384	0.476539	0.473028	0.094425	0.0695717	0.0386717	0.477826	0.0788561	0.442425
UGAUCCCAUGUUGCUGGCGCU	KSHV-K12-7	............((.(((((.&......)).)))....))...	...(((((..........((((((((&.))))....))))..((((.......))))...)))))....	5	9	4	14	0.842462	1.39482	0.669287	1.72805	1.8118	0.728545	0.923692	0.178051	2.2579	0.657826	3.58406
UAGGCGCGACUGAGAGAGCACG	KSHV-K12-8	((((((.((...(((..(((..&.....)))..)))))))))))	...(((((((((.(((((((......&....)).)))))..)))))....((.....))...))))....	5	5	21	2	1.15328	3.37299	4.25785	2.77453	1.86538	4.85466	3.22853	9.11848	4.09517	0.127276	0.959851
CUGGGUAUACGCAGCUGCGUAA	KSHV-K12-9	...((((((((...........&.))))))))............	.............(((...((((...&...(((.(((((....))))))))......))))..)))....	5	8	1	3	0.386385	0.477117	1.12468	1.11765	0.628894	0.654911	0.880558	0.0161132	0.34491	0.114826	1.01968
ACCCAGCUGCGUAAACCCCGCU	KSHV-K12-9-star	.....((.(((((.........&...))))).))..........	...(((((....((.((...((((..&........(((.......))).))))..)).)).)))))....	5	8	1	8	0.00337806	0	0.001	0.0033906	0.00299741	0.00606399	0.00226	0.0005	0.00168249	0.0001	0.00337086
UGAGGUAGUAGGUUGUAUAGUU	LET-7A	..((((((.(((..(((((...&...)))))..))).)))))).	...(((((.(((((...((.......&...))..)))))..(((((......)))))....)))))....	5	5	21	2	0.502125	0.709762	0.549775	0.347322	0.527481	0.432276	0.510769	0.182885	0.245643	0.0138344	0.0429784
UGAGGUAGUAGGUUGUGUGGUU	LET-7B	..((((((.(((..(((((...&...)))))..))).)))))).	...(((((...(((((.((.((.(((&...))).)).))))))).(((.......)))...)))))....	5	9	21	2	0.215399	0.311921	0.189782	0.204819	0.312345	0.398491	0.506673	0.095068	0.27088	0.051879	0.169385
UGAGGUAGUAGGUUGUAUGGUU	LET-7C	..((((((.(((..(((((...&...)))))..))).)))))).	...(((((...(((((.((.((.(((&...))).)).))))))).(((.......)))...)))))....	5	9	21	2	1.34707	1.18365	1.01145	1.0262	0.894897	1.5004	1.40924	0.208666	0.63598	0.0747058	0.17697
AGAGGUAGUAGGUUGCAUAGUU	LET-7D	..((((((.(((..(((((...&...)))))..))).)))))).	...(((((.(((((...((.......&...))..)))))..(((((......)))))....)))))....	5	5	21	2	0.300912	0.234043	0.541539	0.688678	0.583217	0.880145	0.710263	0.0910397	0.439129	0.182614	0.242702
CUAUACGACCUGCUGCCUUUCU	LET-7D-star	......(((..(((((......&..))).)).))).........	.............(((...((((...&.(((((((..............))))))).))))..)))....	5	8	21	2	0.0845487	0.472224	0.20871	0.284401	0.713275	0.178455	0.307486	0.169995	0.824418	0.0214433	0.126407
UGAGGUAGGAGGUUGUAUAGUU	LET-7E	..((((((((((..(((((...&...)))))..)))))))))).	(((..((.........)).)))....&..((((((((((..(((((......)))))..)))))))))).	5	6	21	2	0.14141	0.544039	0.404885	0.509955	0.640287	0.292804	0.425345	0.110376	0.439129	0.0366612	0.165172
UGAGGUAGUAGAUUGUAUAGUU	LET-7F	..((((((.((((.(((((...&...))))).)))).)))))).	...((((..(((((...((.......&...))..)))))..(((((......))))).....))))....	5	5	21	2	1.24194	1.70396	2.16317	1.24848	1.16038	1.52899	1.71048	0.527708	0.721786	0.352086	0.327816
UGAGGUAGUAGUUUGUACAGUU	LET-7G	..((((((.((..(((((....&..)))))....)).)))))).	...(((((..((((...((.......&...))..))))...((((......))))......)))))....	5	5	21	2	1.81806	1.30927	1.14627	1.21001	1.23416	1.81227	1.31354	1.14646	0.736929	2.35946	0.763499
UGAGGUAGUAGUUUGUGCUGUU	LET-7I	..((((((.((..((.((....&......)))).)).)))))).	.............(((...((((...&.((..(((((.....)))))..))......))))..)))....	5	8	1	1	3.82557	1.88771	1.99541	2.47529	1.72422	5.01405	4.37794	1.70075	1.12222	3.30988	1.02727
UAGAAAUGGCCGUACUUCCUUU	MGHV-M1-1	((((((((((.((((.......&..))))))))).)))))....	...((((..((((..(((....))).&)))).(((((.((((.........)))))))))..))))....	5	15	21	0	0.136026	0.32827	0.305267	0.889862	0.833212	0.446136	0.734476	0.372216	1.26859	4.1434	5.09421
CAGACCCCCUCUCCCCCUCUUU	MGHV-M1-2	.((((.................&.........))))........	...(((((....((.((...((((..&......................))))..)).)).)))))....	5	5	21	42	0.0521807	0.111966	0.0318967	0.103071	0.142348	0.088361	0.0833441	0.095068	0.728516	0.0435784	0.120508
GAGGUGAGCAGGAGUUGCGCUU	MGHV-M1-3	.....(((((((((.((.((..&......)))).))))))))).	((..((....))))...((.......&..)).(((((((((.((.((........)))).))))))))).	5	5	1	4	0.0076937	0.0190948	0.0638926	0.0353076	0.111248	0.0233897	0.29817	0.0225585	0.496333	0.0629465	0.094384
UCGAGGAGCACGUGUUAUUCUA	MGHV-M1-4	...(((((.(((.(((((....&..))).)))))))))).....	.....((((............(((..&))).((((.(((.(((((......))).))))))))).)))).	5	13	7	2	0.118807	0.259369	0.225309	0.611477	0.525818	0.314461	0.25279	0.0314208	0.477826	0.328567	0.431469
AGAGUUGAGAUCGGGUCGUCUC	MGHV-M1-5	.((((.((((.(((((((....&.)).)).)))))))..)))).	...((((((..(((((...(((((((&.((.......)).))))))).)).))).)).....))))....	5	12	0	1	2.61565	1.21898	2.57926	2.38084	0.711665	1.2128	0.986724	1.5372	3.52144	1.91606	0.561247
UGAAACUGUGUGAGGUGGUUUU	MGHV-M1-6	.......((..(((..(((...&......)))..)))..))...	.....((((..((((((.........&....)))))).((((((((.........)))).)))).)))).	5	5	0	7	1.94487	4.5543	0.519142	0.60398	2.3222	1.11404	0.915701	0.578465	1.81372	0.379063	3.62535
GAUAUCGCGCCCACCUUUAUU	MGHV-M1-7-3P	((...((.((..((.......&..))..))))...))......	...(((((....((.((...((((..&.....................))))..)).)).)))))....	5	5	21	42	0.0607039	0.134689	0.0620593	0.388009	0.397278	0.126478	0.158231	0.0346434	0.487921	0.0159096	0.478661
AAAGGUGGAGGUGCGGUAACCU	MGHV-M1-7-5P	..(((((((((.((((((((..&..)).))))))))))))))).	(((..((.........)).)))....&..(((((((((.((((((((....)).))))))))))))))).	5	6	0	2	0.0965368	0.222355	0.378425	1.7302	1.3811	0.281542	1.41124	0.164355	1.66903	0.101683	0.21742
AGCACUCACUGGGGGUUUGGUC	MGHV-M1-8	((((......((.(((.(((..&)))...))).))...))))..	...(((((.....((...(((.((((&(((.(((....)))))).)))))))..)).....)))))....	13	4	7	10	0.272522	0.24876	0.109489	0.591183	0.529934	0.907866	0.750762	0.136157	0.467731	0.282914	0.605911
UCACAUUUGCCUGGACCUUUUU	MGHV-M1-9	...((...((..((((......&.........))))...)).))	...(((((.......(((((.(((..&......)))..))))).......((.....))..)))))....	5	5	21	13	0.185213	0.880304	0.141052	0.11779	1.10485	0.168059	0.11422	0.132934	0.572045	0.047037	0.623608
UGGAAUGUAAAGAAGUAUGUAU	MIR-1	......(((((((.(((((...&.)))))....)))).)))...	.....((((..((((.((((......&)))).)))).(((((...((((....))))...))))))))).	5	13	21	10	0.155521	0.849524	0.277841	0.0540048	0.363523	0.0623725	0.0630675	1.49934	0.802546	0.0484204	0.047192
AACCCGUAGAUCCGAACUUGUG	MIR-100	.....(((((..((........&........))...)))))...	((((.((..(((((............&.....))))))).))))...........((........))...	5	5	21	12	1.11529	1.44193	0.806275	0.461348	0.685965	0.553556	0.563173	14.9853	3.80074	1.0362	2.72112
UACAGUACUGUGAUAACUGAA	MIR-101	..(((.((.((.(((...((.&)).))))).))...)))....	((((((...((.(((((...((....&....)))))))))...)))))).....((........))...	13	5	21	1	2.03507	5.34458	9.07934	0.665157	1.78364	0.236496	0.534376	2.30903	0.565315	0.850124	0.641305
UACAGUACUGUGAUAGCUGAA	MIR-101B	...((((....((..((....&......))..))...))))..	((((((...((.(((((...((....&....)))))))))...)))))).....((........))...	5	5	21	1	1.66546	2.49499	5.76052	0.541939	0.878369	0.335252	0.579269	1.07395	0.543443	2.42379	0.782038
AGCAGCAUUGUACAGGGCUAUGA	MIR-103	(((((......((..((((((((&))))).)))))...)))))..	...((((.......(((((.(((((.&......)))))...)))))..((.((.....)))).))))....	1	5	5	0	1.05188	1.64403	1.16171	2.06031	1.41964	1.26911	1.00901	0.900729	0.381924	2.28198	0.704509
UCAAAUGCUCAGACUCCUGUGGU	MIR-105-hsa	......((..((((......(((&......)))))))...))...	...(((((......((((.((((...&.....)).)).)))).....(((......)))...)))))....	9	5	1	9	2.42485	1.73356	1.13378	1.49652	1.62646	1.74123	1.61519	0.760544	0.826101	0.797553	1.05339
CCAAGUGCUCAGAUGCUUGUGGU	MIR-105-mmu	.((((((...((((((.(((((.&))))).)).))))..))))))	...(((((....((.((...((((..&(((...((......))...))).))))..)).)).)))))....	13	16	4	1	0.125946	0.352492	0.218942	1.08903	0.781726	0.328322	0.652226	0.0596189	0.681407	0.0670968	0.585686
UCAAGUGCUCAGAUGUCUGUGGU	MIR-105-rno	.(((((...(((....))).(((&......))).......)))))	...(((((....((.((...((((..&......((((((....))).)))))))..)).)).)))))....	9	8	1	1	1.73929	1.20635	2.35209	1.28746	1.43	1.2873	1.40679	0.448753	0.836195	0.986393	0.549449
AAAAGUGCUUACAGUGCAGGUAG	MIR-106A-hsa	..((((((.......)).((((.&.....)))).......)))).	...(((((.....((...((((.(((&....((((.....)))).))).))))..)).....)))))....	5	12	6	15	0.113687	0.219032	0.149784	0.453067	0.780549	0.126478	0.14516	0.28601	0.647757	0.242794	0.182869
CAAAGUGCUAACAGUGCAGGUAG	MIR-106A-mmu	..((((((.......)).((((.&.....)))).......)))).	...(((((.....((...((((.(((&....((((.....)))).))).))))..)).....)))))....	5	12	6	15	0.161007	0.320059	0.150516	0.508229	1.18585	0.21917	0.215983	0.370604	0.371829	1.37721	0.541865
UAAAGUGCUGACAGUGCAGAU	MIR-106B	..(((((..(((.((((....&..))))...)))...))))).	.............((((...((....&....)))))).(((.(((((..((.....))...))))))))	5	5	4	15	0.576509	0.555212	0.338328	0.365971	0.389078	0.584742	0.381483	0.0708982	0.607377	0.374912	0.395233
AGCAGCAUUGUACAGGGCUAUCA	MIR-107	(((((......((..((((((..&..))).)))))...)))))..	...(((((......(((((.(((((.&......)))))...))))).....((.....))..)))))....	5	5	4	0	0.165398	0.705907	0.580904	0.59371	0.859823	0.161995	0.325386	0.132128	0.309577	0.34586	0.300849
UACCCUGUAGAUCCGAAUUUGUG	MIR-10A	......(((((..((........&........))...)))))...	.....(((((((((((..........&....)))))))...(((..((.((.....))))..))).)))).	5	5	21	42	0.50354	0.99572	1.19817	0.69585	1.23484	0.736342	1.20581	5.04263	1.56976	0.0262854	0.945525
UACCCUGUAGAACCGAAUUUGUG	MIR-10B	......((((((.((........&........))..))))))...	...(((((((((((((..........&....))))))))).((....((((...))))..)).))))....	5	5	21	6	0.968739	1.80774	1.99797	0.944472	1.77149	0.873215	2.62098	13.2177	3.50798	0.0186764	1.03654
UGGAGUGUGACAAUGGUGUUUG	MIR-122	..(((((.((..(((((((.((&.)).)))))))..))))))).	...(((((...((((.((((......&)))).))))...(((((((.......))))))).)))))....	9	13	21	0	0.689168	0.633491	0.514844	0.583716	0.498856	0.729411	0.459118	0.289232	0.407162	0.275305	0.706194
UAAGGCACGCGGUGAAUGCC	MIR-124	..(((((.(((((..((((.&..)))))))))....))))).	.............(((...(((....&...((((((.(((....))).)))..))))))..)))....	5	8	0	3	0.0508704	0.145796	0.433251	0.299267	0.645387	0.207908	1.34441	0.13374	0.703279	0.704171	0.798893
UCCCUGAGACCCUUUAACCUGUGA	MIR-125A-5P	.....(((((..............&.........))))).......	...(((((....((.((...((((((&......................))))))..)).)).)))))....	5	9	21	6	0.469504	1.06818	0.125419	0.588477	1.00922	0.476456	0.330787	0.225585	0.398749	0.557526	0.692711
UCCCUGAGACCCUAACUUGUGA	MIR-125B	.....(((((..((((......&..)).))..))))).......	...(((((....((.((...((((((&.....(((.......)))..))))))..)).)).)))))....	5	12	21	6	0.990779	0.990471	0.400821	1.18784	1.13946	0.82297	0.419012	0.26748	0.321355	0.8688	0.936255
UCGUACCGUGAGUAAUAAUGCG	MIR-126-3P	..(((....(((.....(((((&.))))).....))).)))...	.............(((...((((...&.((((.((...(((....)))..)))))).))))..)))....	9	8	21	2	2.47539	2.28939	2.80781	1.35315	1.52214	0.629789	0.640108	2.56684	0.334815	0.343093	1.98038
CAUUAUUACUUUUGGUACGCG	MIR-126-5P	.............((((..((&.))..))))............	...(((((.....((...(((((...&......(((.....)))..)))))..)).....)))))....	9	8	21	13	1.14802	2.53108	0.749987	1.02218	3.83965	0.961576	0.600829	0.301317	3.05371	0.06433	2.76747
UCGGAUCCGUCUGAGCUUGGCU	MIR-127	.((....))...((((.((((.&......))))......)))).	...((((((((.((.((((((.....&))))))..))..))))..(((.......)))....))))....	5	13	8	0	4.90865	4.41653	4.81943	2.60745	2.37868	3.16714	4.26865	2.79081	2.74245	1.88978	3.46271
UCACAGUGAACCGGUCUCUUU	MIR-128	...(((.((..((((......&......))))..)))))....	...((((((((.((............&.....))))))((((............))))...))))....	5	5	21	3	0.299306	0.452619	0.392856	0.454157	0.67408	0.321391	0.208535	0.650169	1.44526	0.347935	1.05424
AAGCCCUUACCCCAAAAAGCAU	MIR-129-3P	................(((((.&...............))))).	.............(((...((((...&..................((((....))))))))..)))....	5	8	21	17	0.428898	0.334136	0.348659	0.292699	0.236492	0.474724	0.498121	0.0249755	0.521571	0.0152178	0.284837
CUUUUUGCGGUCUGGGCUUGC	MIR-129-5P	......((((....(((.(((&..))).))).....))))...	...(((((.....(((.(((.(((..&....)))))).)))(((.((....)).)))...)))))....	9	5	0	6	1.65251	1.26519	0.79889	0.704896	0.917917	1.67799	0.686233	3.92438	1.71277	1.64353	0.642991
CAGUGCAAUGUUAAAAGGGCAU	MIR-130A	.....(((.((...((((((((&....)))))..)))..)))))	.............(((...((((...&..((((((((((.....)))))).))))..))))..)))....	9	8	0	17	0.395864	0.213521	0.195914	0.642856	0.72923	0.564817	0.580914	0.00644529	0.657852	0.0684803	0.37585
CAGUGCAAUGAUGAAAGGGCAU	MIR-130B	(((.(((..((.((...(((((&....))))).)).))))))))	.((((..(((.(((............&..))).)))..))))..(((((....)))))............	9	5	0	17	0.415842	0.256934	0.216142	1.38438	0.847009	0.821237	0.551629	0.0201415	0.504746	0.300207	0.536809
UAACAGUCUACAGCCAUGGUCG	MIR-132	...(((...((.((.((((...&))))..)).))...)))....	...(((((.....((...((((((((&.................))))))))..)).....)))))....	13	9	2	12	1.00537	1.74154	1.52627	0.826927	1.57205	0.21917	0.234922	0.159521	2.9393	0.086465	2.25932
UUUGGUCCCCUUCAACCAGCUG	MIR-133A	..((((........))))((..&................))...	...(((((.....((...(((((...&.(((((........))))).)))))..)).....)))))....	5	8	4	2	0.211412	0.308539	0.116054	0.27022	0.59446	0.153332	0.236441	0.106347	0.572045	0.0560293	1.20508
GCUGGUAAAAUGGAACCAAAU	MIR-133A-star	((.((.((.((((.((.....&..))...)))).))))))...	...(((((....((.((...((((..&..((((........))))...))))..)).)).)))))....	5	8	3	3	0.46606	0.832021	0.470548	0.233217	0.670032	0.19578	0.275114	0.501927	0.307895	0.69172	0.676699
UUUGGUCCCCUUCAACCAGCUA	MIR-133B	..((((........))))((..&................))...	...(((((....((.((...(((((.&.(((((........)))))..)))))..)).)).)))))....	5	8	3	2	0.143896	0.308179	0.132752	0.24629	0.565135	0.40109	0.322384	0.0209472	0.286023	0.0415032	1.71577
UGUGACUGGUUGACCAGAGGGG	MIR-134	.((..((((....))))..((.&.......)).......))...	...(((((....((.((...((((((&.....((((....))))...))))))..)).)).)))))....	5	12	5	5	0.67433	0.683058	0.470349	0.395409	0.435471	0.477323	0.323699	1.85222	1.09698	0.212358	0.637092
UAUGGCUUUUUAUUCCUAUGUGA	MIR-135A	.(((((...((((......))))&......)))))..........	...(((((....((.((...((((((&(((((..........))))).))))))..)).)).)))))....	11	4	21	2	0.711342	0.513724	0.366261	0.810953	0.791964	0.680899	0.417494	0.112793	0.418939	0.320958	3.15344
UAUGGCUUUUCAUUCCUAUGUGA	MIR-135B	.(((((...((((......))))&......)))))..........	...(((((....((.((...((((((&(((((..........))))).))))))..)).)).)))))....	11	4	21	1	0.754894	0.297864	0.443717	0.913645	0.625315	2.29132	0.502397	0.119238	0.309577	0.584503	2.75146
ACUCCAUUUGUUUUGAUGAUGGA	MIR-136	.........((...((.(((((.&.......))))).)).))...	...(((((....((.((...((((((&....((((......))))...))))))..)).)).)))))....	5	12	0	2	0.33372	0.127822	0.656762	0.472089	0.191754	0.912197	0.590357	0.111987	0.723469	0.074014	0.672486
ACUCCAUUUGUUUUGAUGAUGG	MIR-136-2	.........((...((.(((((&.......))))).)).))...	...((((........(((.(((((..&.......)))))..)))((((((.....)))))).))))....	9	5	0	14	0.100294	0.124416	0.249674	0.190639	0.182075	0.413218	0.253734	0.0862058	0.402114	0.0636382	0.142419
UUAUUGCUUAAGAAUACGCGUAG	MIR-137	.....((..((((....(((((.&...)))))..))))..))...	...(((((((((..(((.........&.....)))..)))))..(((((....))))).....))))....	5	5	21	10	0.384783	1.49183	0.524579	0.697613	1.92227	0.217437	0.0675875	0.0854001	0.577093	0.235877	0.480347
AGCUGGUGUUGUGAAUCAGGCCG	MIR-138	(((.(((.......))).(((..&......))).......)))..	...(((((.....((...(((((...&..(((((.......)))))..)))))..)).....)))))....	5	8	2	3	0.42886	0.891973	0.531244	0.398915	0.69383	0.267682	0.184375	0.0467284	1.2972	0.0255936	1.84723
UCUACAGUGCACGUGUCUCCAG	MIR-139-5P	....(((...(((.((......&......)))))...)))....	.............(((...((((...&......((((((.((....)))).))))..))))..)))....	5	8	10	9	0.154691	0.466077	0.434588	0.517422	0.909914	0.203577	0.205691	0.116821	0.524936	0.0726306	0.498887
UACCACAGGGUAGAACCACGGACA	MIR-140-3P	.......((((((((..((((.((&.....)))))).)))))))).	...(((((((((((...((.......&.......))))))))).((((.(((...)))))))..))))....	9	5	12	7	4.4945	5.47377	4.6831	2.37963	3.70804	3.51452	5.63678	4.38522	1.49236	2.81876	0.900018
CAGUGGUUUUACCCUAUGGUAG	MIR-140-5P	(((.((.....))..((((((.&.....))))))...)))....	...(((((.....((...((((.(((&.((.((.....))))..))).))))..)).....)))))....	5	12	0	9	0.195546	0.173197	0.208611	0.434321	0.458316	0.221769	0.38179	0.525291	0.398749	0.0235185	0.0505628
UAACACUGUCUGGUAAAGAUGG	MIR-141	...........(((((((((((&.......))))))).))))..	.....((((........((((((...&......)))).))..((((((((.....))))))))..)))).	9	5	0	11	1.26082	0.923128	0.619998	1.25006	0.626174	0.971971	0.575025	0.0418944	0.651122	0.0677886	0.327816
UGUAGUGUUUCCUACUUUAUGGA	MIR-142-3P	.((((......))))..(((((.&))))).((........))...	...(((((....((.((...((((((&.((((......))))......))))))..)).)).)))))....	13	12	8	1	2.04104	1.06152	1.97245	1.42889	1.39897	0.397624	0.362214	0.135351	0.5956	0.440626	0.917715
CAUAAAGUAGAAAGCACUACU	MIR-142-5P	....((((((((.(((.(((.&..))))))....)))))))).	.............(((...((((...&((((((((((......))))))..)))).))))..)))....	5	16	0	4	0.242157	0.604646	0.45292	0.210052	0.230788	0.665306	0.45863	0.32871	2.54728	0.551993	0.95648
UGAGAUGAAGCACUGUAGCUCU	MIR-143	.(((..((((.((.(((((...&..)).))).))))))..))).	.............(((...((((...&....(((((((......)))..))))....))))..)))....	5	8	2	2	5.4695	4.69024	7.2111	2.90048	2.56505	3.86449	4.01861	3.99044	2.42951	8.52822	1.42503
UACAGUAUAGAUGAUGUACU	MIR-144	..(((...(((((..((((.&..))))..))))).)))....	...(((((....((.((...((((..&...((((((.....))))))))))..)).)).)))))....	5	8	0	3	0.123547	0.196795	0.518448	0.789154	0.587454	0.576945	0.569338	0.258617	0.477826	0.383213	1.62222
GUCCAGUUUUCCCAGGAAUCCCU	MIR-145	............(((((......&............)))))....	...(((((....((.((...((((..&.(((..........)))......))))..)).)).)))))....	5	8	0	13	0.0334838	0.0830959	0.0660601	0.270073	0.433993	0.43834	0.425313	0.0233642	0.91359	0.0152178	0.452537
UGAGAACUGAAUUCCAUGGGUU	MIR-146A	.(((....(((....((((...&.......)))).)))..))).	...(((((((((.((...........&)))))))...........(((.......)))....))))....	5	13	21	8	4.15165	2.50899	2.76032	2.8054	2.07191	4.77236	5.35333	2.47821	1.12558	9.88053	1.56408
UGAGAACUGAAUUCCAUAGGCU	MIR-146B-5P	.(((....(((.......(((.&......)))...)))..))).	...(((((((((.((...........&)))))))...........(((.......)))....))))....	5	13	21	18	7.92194	4.41146	7.11755	4.35657	2.91383	7.00737	5.99928	9.01696	3.52481	18.2863	6.07765
GUGUGUGGAAAUGCUUCUGCUA	MIR-147A	....((((((((((...(((..&..))).)).)).))))))...	...(((((....((.((...(((((.&....((((((....)))))).)))))..)).)).)))))....	5	8	2	4	1.44845	1.32911	2.47516	1.08655	1.41758	0.224368	0.128363	3.02526	0.710009	0.921371	1.38374
GUGUGCGGAAAUGCUUCUGCUA	MIR-147B	....((((((((((...(((..&..))).)).)).))))))...	.............(((...((((...&((((((((....((....))..))))))))))))..)))....	5	16	2	2	0.532228	0.576231	1.49668	0.329359	0.422309	0.611597	0.285618	0.902341	0.469414	0.0650217	1.83459
UCAGUGCACUACAGAACUUUGU	MIR-148A	.(((.(((.(((.((.......&))))))))......)))....	...(((((((((..(((.((..((..&))..)).)))..))))))))).......((........))...	13	13	13	5	5.00123	3.43369	3.53444	3.95084	2.60339	7.23347	5.66951	6.29705	0.604012	7.07768	1.92476
UCAGUGCAUCACAGAACUUUGU	MIR-148B	.(((.((((.((.((.......&))))))))......)))....	.............(((...((((...&.....((((.((.((((...))))))))))))))..)))....	13	8	10	5	4.38875	2.61615	2.18323	4.22831	2.3614	6.66086	3.78902	2.03027	0.524936	8.21833	0.413773
UCUGGCUCCGUGUCUUCACUCCC	MIR-149	...(((...(((....)))....&......)))............	...(((((....((.((...((((..&...((....(((....))).)).))))..)).)).)))))....	7	8	4	3	0.247434	0.565724	0.541502	0.802801	0.887313	0.444404	0.51669	0.163549	1.09866	0.284989	0.932884
UCUCCCAACCCUUGUACCAGUG	MIR-150	.............((((.....&..))))...............	...(((((.....((...(((((...&....................)))))..)).....)))))....	5	5	21	17	0.0554293	0.0895732	0.179712	0.164867	0.469023	0.0441805	0.0446484	0.0555906	0.725151	0.00553376	0.192981
CUAGACUGAGGCUCCUUGAGG	MIR-151-3P	.((((..(((((....(((..&)))...))).)).))))....	.....((((.((.(((((........&...)))))))))))...((((.((.....)).))))......	13	5	21	2	5.97017	2.09643	5.03037	3.36556	1.46065	4.64762	4.88082	1.22461	0.294435	0.462069	0.307591
CUAGACUGAAGCUCCUUGAGG	MIR-151-3P-hsa	.((((..((.((....(((..&)))...))..)).))))....	.....(((((...(((((........&...))))).)))))...((((.((.....)).))))......	13	5	21	10	6.25769	2.91632	4.57839	3.62293	2.0595	5.11541	4.62756	5.92967	0.942192	3.14871	1.06013
UCGAGGAGCUCACAGUCUAGU	MIR-151-5P	..(((((((..((........&..))..))..)))))......	.....(((((((......(((.....&))).))))))).(((...((..((.....)).)).)))....	5	13	21	7	2.53801	1.47845	3.37221	2.00508	1.278	2.15791	2.2002	0.0958737	0.676359	0.890935	0.653946
UCAGUGCAUGACAGAACUUGG	MIR-152	.(((.(((.((.(((....((&.......)).)))))))))))	.............(((...((((...&...((..(((((........)))))..))))))..)))....	9	8	21	11	2.8487	2.1993	1.47764	2.50616	1.67639	2.68808	0.977123	1.77568	0.333132	5.40303	1.59863
UUGCAUAGUCACAAAAGUGAUC	MIR-153	..((((((((((....))))).&...))))).............	.............(((...((((...&..((((((((((....)))))....)))))))))..)))....	7	8	1	2	0.441564	0.496968	0.40336	0.18671	0.224869	1.10711	0.94283	0.175634	2.978	1.59026	1.54132
UAGGUUAUCCGUGUUGCCUUCG	MIR-154	(((((....((.(((((.....&..))).))))......)))))	...(((((.....((...((((((..&.((((.((....)).))))))))))..)).....)))))....	5	8	3	2	0.12925	0.282452	0.216278	0.131646	0.651515	0.0675702	0.0560118	0.0249755	1.24336	0.00484204	0.891591
AAUCAUACACGGUUGACCUAUU	MIR-154-star	........(((((..((.....&..))..)))))..........	.............(((...((((...&...(((((..((....))......))))).))))..)))....	5	8	4	8	0.244244	0.235704	0.445451	2.33752	0.934512	0.39156	0.743092	0.0741208	1.60677	0.49873	2.45145
UUAAUGCUAAUUGUGAUAGGGGU	MIR-155	............(((..((((((&......))).)))..)))...	.............(((...((((...&...((((.((((........)))).))))..))))..)))....	9	8	21	17	0.123563	0.135175	0.153216	0.261009	0.390375	0.422747	0.372421	0.052368	0.299482	0.0428866	0.273882
UUAAUGCUAAUCGUGAUAGGGGU	MIR-155-hsa	.....((....((..(((.((..&)).)))..))......))...	.............(((...((((...&...((((.((((........)))).))))..))))..)))....	13	8	21	17	1.15445	1.04411	0.703388	0.929276	1.1655	1.37912	2.00253	0.960348	1.46208	0.619781	0.862939
UAGCAGCACAUAAUGGUUUGUG	MIR-15A	.(((((......(((((.((((&.)))).)))))...)))))..	.............(((...((((...&..(((((((((((....)))))).)).)))))))..)))....	9	8	0	1	0.113591	0.13199	0.162283	0.507819	0.413228	0.1516	0.391074	0.0209472	0.469414	0.158404	0.893277
UAGCAGCACAUCAUGGUUUACA	MIR-15B	.(((((......(((((.(((.&..))).)))))...)))))..	.............(((...((((...&.....(((.((.(((.....))).)).)))))))..)))....	5	8	21	1	0.0510595	0.12083	0.0800577	0.772641	0.988736	0.11435	0.0803836	0.0322265	0.646075	0.169471	0.672486
UAGCAGCACGUAAAUAUUGGCG	MIR-16	.(((((...........((((.&......))))....)))))..	.............(((...((((...&..(((((((((........)))).)).)))))))..)))....	5	8	1	1	0.182977	0.0940346	0.142352	1.06399	0.655387	0.113483	0.280484	0.0346434	1.20129	0.336176	5.58719
CAAAGUGCUUACAGUGCAGGUAG	MIR-17	..((((((.......)).((((.&.....)))).......)))).	...(((((.....((...((((.(((&....((((.....)))).))).))))..)).....)))))....	5	12	6	15	0.117322	0.287273	0.162617	0.499801	0.895629	0.176722	0.187675	0.302123	0.459319	0.439242	0.173599
ACUGCAGUGAAGGCACUUGU	MIR-17-star	...((((.((.((((..((.&.))..)))).))..))))...	.....((((.((.((((.........&)))).)).((((((....((......)).)))))).)))).	5	13	3	3	0.00311356	0.037428	0.242873	0.0385513	0.287493	0.012128	0.121796	0.137768	1.01117	0.407423	4.6442
ACUGCAGUGAGGGCACUUGUA	MIR-17-star-mmu	...((((.((.((((..((..&.))..)))).))..))))...	...((((...((.((((.........&)))).)).((.((((..((...))..)))).)).))))....	5	13	1	3	0.00464987	0.176021	0.187144	0.144425	1.09418	0.0961576	1.08915	0.244115	3.084	1.27692	2.6082
AACAUUCAACGCUGUCGGUGAGU	MIR-181A	......(((.((...(((((...&.....)))))......)))))	.....((((........((((((...&............)))))).(((..((.....))..))).)))).	5	5	0	13	5.87514	2.38729	4.14215	2.71306	1.47223	2.97309	1.79113	2.98095	2.13507	5.86094	1.36941
ACCAUCGACCGUUGAUUGUACC	MIR-181A-star	......(((.((.....((((.&..)))))).))).........	.....(((...(((((((.((((.((&......)).))))))))))).)))....((........))...	5	9	7	42	7.15785	5.37988	7.74234	4.3499	2.8932	2.87433	2.32269	3.56747	6.27904	1.81369	1.27081
AACAUUCAUUGCUGUCGGUGGGU	MIR-181B	..........((...(((((...&.....)))))......))...	...(((((.........((((((...&............))))))..(((......)))...)))))....	5	5	0	13	1.89571	1.28743	1.49424	1.17739	0.838775	1.67539	1.80482	1.18191	1.54789	1.83306	0.362367
AACAUUCAACCUGUCGGUGAGU	MIR-181C	..((..((......(((((...&.....))))).....))..))	...(((((....((.((...((((..&...(((((.((....)))))))))))..)).)).)))))....	5	8	0	12	8.15789	2.07141	5.55101	3.02812	0.914681	3.81165	2.3191	1.14887	1.40319	5.93219	1.45537
AACAUUCAUUGUUGUCGGUGGGU	MIR-181D	((((.....))))..(((((...&.....)))))...........	...(((((.........((((((((.&..........))))))))..(((......)))...)))))....	5	5	0	13	4.38737	2.47935	3.00975	1.95654	1.03494	4.10879	4.65055	1.78615	2.37399	4.5612	0.63035
UUUGGCAAUGGUAGAACUCACACCG	MIR-182	...((((((((((..((........&..)).))))))....))))..	.....(((((((((...((((.....&.)))).....)))))))))............((........))...	5	5	1	9	1.80086	4.42922	1.94436	0.671039	1.40663	0.963308	1.19616	2.05685	1.01286	1.05972	0.530067
UUUGGCAAUGGUAGAACUCACACU	MIR-182-hsa	...((((((((((..((.......&..)).))))))....))))..	.....(((((((((...((((.....&.)))).....)))))))))...........((........))...	5	5	21	3	5.3543	2.32078	4.80373	2.12471	0.872709	4.74031	6.46027	1.02561	0.61579	2.48604	1.44441
UGGUUCUAGACUUGCCAACUA	MIR-182-star	.(((...((((..((..((..&..))..)).))))...)))..	...(((((....((.((...(((((.&((((.........))))...)))))..)).)).)))))....	5	16	4	7	0.172676	1.09121	1.75328	0.290123	1.29393	0.281542	0.473686	0.727512	0.435764	1.15932	3.23265
UAUGGCACUGGUAGAAUUCACU	MIR-183	...((((.(((((.........&.....))))).....))))..	.....(((((((((((((((......&..))).))).))))))))).........((........))...	5	5	21	1	5.73264	3.80315	5.84406	3.04187	2.3107	3.7822	3.79802	3.25246	2.10815	5.1298	3.11636
UGGACGGAGAACUGAUAAGGGU	MIR-184	.((((((...((.((.......&))))...))))))........	...(((((((((...(((((......&)))))..))))).(((...(((......)))))).))))....	13	13	21	1	1.0271	1.34932	2.50383	1.45985	1.05273	1.9708	3.10374	4.7252	1.3544	3.45998	0.416301
UGGAGAGAAAGGCAGUUCCUGA	MIR-185	..(((((((.((((........&.....))))...)))).))).	...((((.((((....((((......&)))).)))).((((.............))))....))))....	5	13	21	3	0.524827	0.555944	0.504649	1.72854	1.38945	1.69878	1.24102	0.807273	0.832831	4.077	1.61548
CAAAGAAUUCUCCUUUUGGGCU	MIR-186	.((((.......))))..(((.&......)))............	....((((((((...(((....))).&...)))))))).......(((.......)))............	5	7	9	4	2.09127	2.15869	1.65706	1.24524	1.58163	0.807377	0.68204	0.601023	0.999397	0.424024	0.150846
UCGUGUCUUGUGUUGCAGCCGG	MIR-187	..............((((.(((&.......)))....))))...	...((((((..(((((..((.(((..&)))))..)))))..))...((((.....))))...))))....	9	13	21	14	0.69779	0.948022	0.378227	0.56828	0.781711	0.208775	0.24323	0.122461	0.666264	0.0318191	0.862096
CUCCCACAUGCAGGGUUUGCA	MIR-188-3P	......((.(((((((.(((.&..))).))).....)))).))	...(((((....((.((...(((((.&..(((.......))).....)))))..)).)).)))))....	5	8	6	6	0.111745	0.216153	0.0838235	0.0942514	0.539629	0.0753667	0.139907	0.0338378	0.720104	0.0269771	0.212364
CAUCCCUUGCAUGGUGGAGGG	MIR-188-5P	........(((.((.(((.((&.......)).))))))))...	...(((((....((.((...((((((&..(((((.....)).))).))))))..)).)).)))))....	9	12	0	9	0.282043	0.237269	0.337733	1.23207	1.51172	0.417549	0.362417	0.845139	1.60173	0.0442701	0.519954
UAAGGUGCAUCUAGUGCAGAUAG	MIR-18A	...............(((((...&.............)))))...	...(((((.....((...((((.(((&....((((.....)))).))).))))..)).....)))))....	5	12	5	3	0.123277	0.246769	0.271537	0.295551	0.582277	0.281542	0.387413	0.101513	0.624202	0.23726	0.797207
ACUGCCCUAAGUGCUCCUUCU	MIR-18A-star	...((...(((.((.......&......))...)))..))...	...(((((....((.((...((((..&(((......))).........))))..)).)).)))))....	5	16	21	42	0.150769	0.205449	0.135217	0.177027	0.513522	0.0831633	0.148183	0.119238	1.43684	0.081623	0.502257
UAAGGUGCAUCUAGUGCUGUUAG	MIR-18B	...(((((((...))))......&......)))............	...(((((.....((...((((....&...(((((.....)))))....))))..)).....)))))....	7	8	5	4	0.846197	2.21727	0.835545	0.599285	1.45431	0.230432	0.152523	1.63469	0.88667	0.314041	0.409559
UAAGGUGCAUCUAGUGCAGUUAG	MIR-18B-hsa	......(((...((.(((.....&.....)))...))..)))...	...(((((.....((...((((....&..((.(((((...))))).)).))))..)).....)))))....	5	8	5	3	0.138407	0.307196	0.337696	0.273855	0.684891	0.130809	0.130867	0.0378661	0.235548	0.0601796	0.381749
UGAUAUGUUUGAUAUAUUAGGU	MIR-190	((((((((...))))))))(((&......)))............	...(((((.......(((.(((((((&.))).)))).)))......(((......)))...)))))....	9	9	5	3	0.0151171	0.190732	0.193746	0.0321128	0.154568	0.0129943	0.0474599	0.00322265	0.279293	0.00207516	0.401975
UGAUAUGUUUGAUAUUGGGUU	MIR-190B	......((..((...(((...&.......)))...)).))...	...(((((.......(((.(((((((&.))).)))).)))....(((.......)))...)))))....	5	9	21	17	0.994977	1.42065	0.633661	0.847479	1.14228	1.43197	1.85756	0.281981	1.84905	1.13096	1.74526
UGAUAUGUUUGAUAUUAGGUU	MIR-190B-rno	((((((.....))))))(((.&......)))............	...(((((.......(((.(((((((&.))).)))).)))....(((.......)))...)))))....	5	9	21	17	0.872869	1.00539	0.982853	0.720203	0.729807	0.765795	0.767007	0.0201415	0.994349	0.258012	1.80846
CAACGGAAUCCCAAAAGCAGCUG	MIR-191	....((....))..((((((...&..............)))))).	((..((....))))..((((......&...)))).......((((((....((.....))....)))))).	5	5	21	14	0.186383	0.11241	0.0643261	0.254424	0.186938	0.585608	0.219346	1.72734	1.03473	1.60894	0.385963
GCUGCGCUUGGAUUUCGUCCCC	MIR-191-star	((((((...((((...))))..&.)))).)).............	.............(((...((((...&((((((...((((...))))...)))).))))))..)))....	7	16	2	0	0.618017	1.08823	0.83801	2.73787	1.71806	0.270281	0.629997	0.451976	2.11825	1.2444	0.666587
CUGACCUAUGAAUUGACAGCC	MIR-192	.........((...(((.((.&......)).))).))......	...((((((((....(((........&..)))....)))).(((.((.......)).))).))))....	5	5	21	14	2.37397	2.20857	1.01761	1.31503	1.18981	1.65374	1.1946	1.32048	0.735246	1.10537	2.03347
AACUGGCCUACAAAGUCCCAGU	MIR-193A-3P	....(((.(((...........&..))).)))............	...(((((....((.((...((((..&.(((((.((....))..)))))))))..)).)).)))))....	5	8	0	0	0.0027682	0.00721449	0.0304969	0.00334165	0.0130709	0.110018	0.0600119	0.0005	0.0656169	0.0001	0.249443
AACUGGCCCUCAAAGUCCCGCU	MIR-193B	....(((...............&......)))............	...(((((....((.((...((((..&....((..((...))..))...))))..)).)).)))))....	5	8	6	4	0.0329063	0.214337	0.0582936	0.135036	0.3541	0.0667039	0.0470035	0.0104736	0.262468	0.0034586	0.320231
AACUGGCCCACAAAGUCCCGCU	MIR-193B-mmu	....(((..((...........&..))..)))............	.............(((...(((....&....(((..((.((((...)))).))..))))))..)))....	5	8	6	4	0.139481	0.20783	0.132319	0.885626	0.52933	0.621126	0.377758	0.107153	0.755436	0.0601796	1.66605
UGUAACAGCAACUCCAUGUGGA	MIR-194	......((((((..(((((((.&)))))))..))....))))..	...(((((....((.((...((((((&(((....)))..........))))))..)).)).)))))....	13	4	0	7	1.51824	1.65049	0.989664	2.51017	1.88736	1.76202	1.34309	0.911203	1.93654	0.946273	0.194667
UAGCAGCACAGAAAUAUUGGC	MIR-195	.(((((...(((.....((((&......))))))).)))))..	.......((((((..(((....))).&))).))).(((((....((((......))))..)))))....	9	15	21	1	0.0902916	0.0958636	0.141386	0.367323	0.458504	0.108286	0.293162	0.147436	0.858068	1.16832	3.61356
UAGGUAGUUUCAUGUUGUUGGG	MIR-196A	(((((((....(((..(((((.&))).))..)))...)))))))	...((((((..(((..(((((((((.&.............)))))))))..))).)).....))))....	13	5	21	2	0.687489	1.0577	0.8886	0.498088	1.04814	0.863685	1.32273	0.437474	1.60677	0.176389	0.988503
UAGGUAGUUUCCUGUUGUUGGG	MIR-196B	(((((((......((...(((.&)))...))......)))))))	...((((((..(((..(((((((((.&.(((......))))))))))))..))).)).....))))....	13	8	9	2	3.23324	3.16727	4.24366	2.02375	2.39937	2.51915	5.99321	0.885422	3.10923	0.711088	1.60453
UAGGUAGUUUCGUGUUGUUGGG	MIR-196C	(((((((...((.((...(((.&)))...))))....)))))))	...((((((..(((..(((((((((.&.............)))))))))..))).)).....))))....	13	5	21	2	0.303801	0.653516	0.520976	0.405777	0.992547	0.735475	1.23929	0.287621	2.10311	0.119668	1.36604
UUCACCACCUUCUCCACCCAGC	MIR-197	..............((..(((.&..............)))..))	...(((((....((.((...((((..&......................))))..)).)).)))))....	5	5	21	42	0.154601	0.147181	0.292831	0.427081	0.410506	0.230432	0.370766	0.0765378	0.831148	0.160479	0.687655
GGUCCAGAGGGGAGAUAGGUUC	MIR-198	......((((((((((.(((..&......)))))))))).))).	((..((....)))).....(((....&.)))..((((((((((.(((........)))))))))).))).	5	5	21	6	0.402341	0.160986	0.108486	0.210346	0.126273	0.119547	0.267634	0.00563963	0.218723	0.0428866	0.1677
ACAGUAGUCUGCACAUUGGUUA	MIR-199A-3P	..(((((...((.((((((...&))).)))..))...)))))..	((.((((...((((............&...)))))))).))...(((........)))............	13	5	11	1	0.517532	0.638805	0.528037	0.534944	0.619074	0.58994	0.430661	0.193359	0.254055	0.159096	0.435683
CCCAGUGUUCAGACUACCUGUUC	MIR-199A-5P	..(((.((..((((.........&.........))))...)))))	...(((((....((.((...((((..&..(((.((.......)))))...))))..)).)).)))))....	5	8	21	10	0.853765	0.833724	0.914004	0.697301	0.464997	0.774458	1.14956	1.00788	0.454271	0.71593	0.366581
CCCAGUGUUUAGACUACCUGUUC	MIR-199B-5P	..(((.((..((((.........&.........))))...)))))	...(((((....((.((...((((..&..(((.((.......)))))...))))..)).)).)))))....	5	8	21	10	0.0729557	0.15755	0.159384	0.101033	0.174709	0.16546	0.263018	0.319848	0.116092	1.58888	0.230904
CCCAGUGUUUAGACUAUCUGUUC	MIR-199B-5P-hsa	..(((.((..((((.........&.........))))...)))))	...(((((....((.((...((((..&..(((.((....))...)))...))))..)).)).)))))....	5	8	21	10	0.978719	1.5728	1.15625	0.74133	1.08719	0.712086	0.764684	1.17868	0.56195	1.84274	0.31686
UGUGCAAAUCUAUGCAAAACUGA	MIR-19A	...(((.......(((..((...&..)).))).......)))...	...(((((....((.((...((((((&..((((......)))).....))))))..)).)).)))))....	5	12	7	2	1.34915	0.399611	1.08968	0.822152	0.934187	0.406287	0.508477	0.0128906	0.348275	0.170163	0.69861
UGUGCAAAUCCAUGCAAAACUGA	MIR-19B	...(((....(((((........&..)))))........)))...	...(((((....((.((...((((((&..((((......)))).....))))))..)).)).)))))....	5	12	7	3	0.992638	0.274806	0.702223	0.568641	0.786373	0.214838	0.327433	0.0136962	0.316307	0.0532624	0.260399
UGGAAUGUAAAGAAGUGUGUAU	MIR-1-rno	......(((((((...((((((&..))))))..)))).)))...	.....((((..((((.((((......&)))).)))).(((((((.((((....)))))).))))))))).	9	13	21	6	1.26441	1.67564	1.2817	0.725827	1.01908	1.2769	1.10705	1.61052	1.27869	2.06548	1.08289
GCACAUACUUCUUUAUGUACCC	MIR-1-star	((((((((..............&..)))))........)))...	...(((((....((.((...((((..&..(((((......)))))....))))..)).)).)))))....	5	8	4	3	0.0885615	0.130743	0.300138	0.690751	0.527263	0.418415	0.348654	0.0104736	1.19793	0.0138344	0.52164
UAACACUGUCUGGUAACGAUGU	MIR-200A	...........((((((((...&)))).))))............	...(((((....(((((.........&....)))))..(((((((.....))).))))...)))))....	13	5	3	11	2.97293	1.3941	2.83219	2.14254	1.29041	2.88559	1.76219	2.4758	1.41665	1.15932	1.56492
CAUCUUACCGGACAGUGCUGGA	MIR-200A-star	........(((...((((....&..)))).)))...........	...(((((....((.(((((..(((.&.)))....))))).((((......))))...)).)))))....	5	5	1	10	2.99178	4.92962	3.06238	1.64519	2.5375	1.83046	3.24183	11.3163	3.56182	0.662668	0.769398
UAAUACUGCCUGGUAAUGAUGA	MIR-200B	.......((.(((((((((...&)))).)))))......))...	...(((((....((.((...((((((&...((((....)))).....))))))..)).)).)))))....	13	12	8	11	0.937194	1.03022	1.04682	0.932066	1.57687	1.18768	1.04902	0.308568	0.669629	1.75213	1.31885
UAAUACUGCCGGGUAAUGAUGGA	MIR-200C	.........((((((..(((((.&.......)))))...))))))	...(((((....((.((...((((((&...((((....))))......))))))..)).)).)))))....	5	12	8	9	1.49653	1.5859	0.935298	1.30208	1.44713	1.40338	1.37365	1.59118	1.5849	3.87087	1.35677
UACUCAGUAAGGCAUUGUUCUU	MIR-201	....(((...(((((((.....&.)).))))).....)))....	...(((((...(((............&......))).(((((((......)).)))))...)))))....	5	5	21	4	0.126811	0.217677	0.321197	0.32693	0.602014	0.162861	0.783347	0.0773435	0.775626	0.309199	0.25787
CACUCAGUAAGGCAUUGUUCUU	MIR-201-rno	((..(((...(((((((.....&.)).))))).....)))..))	...(((((...(((............&......))).(((((((......)).)))))...)))))....	5	5	21	4	0.222147	0.269893	0.244372	0.409541	0.46499	0.142937	0.763527	0.129711	0.955652	0.284989	0.29495
AGAGGUAUAGGGCAUGGGAA	MIR-202-3P	(((((.....((((((.((.&)).))))))..))))).....	...(((((((((.((((((.((....&....))...)))).)))))))............))))....	13	5	21	0	0.346991	0.53012	0.49251	0.569193	0.571264	0.521503	0.573253	0.0805661	0.528301	0.0276688	0.251971
AGAGGUAUAGCGCAUGGGAAGA	MIR-202-3P-mmu	..(((((.((((((((.((...&)).)))).)).))..))))).	.............(((...((((...&...........(((((.((...)).)))))))))..)))....	13	8	21	16	0.0526278	0.0504176	0.190179	1.07235	0.604222	1.31675	2.08469	0.0596189	0.662899	0.051879	0.585686
AGAGGUAUAGCGCAUGGGAAAA	MIR-202-3P-rno	..(((((.((((((((.((...&)).)))).)).))..))))).	.............(((...(((....&...(((((.(((.((......)))))))))))))..)))....	13	8	21	0	0.0149904	0.0504176	0.142984	0.634201	0.656311	0.929523	1.30502	0.00966794	0.487921	0.0200599	0.251971
UUUCCUAUGCAUAUACUUCUUU	MIR-202-5P	........((((((........&..)))))).............	.............(((...((((...&........((((((..........))))))))))..)))....	5	8	21	8	0.228034	0.198138	0.156882	0.472561	0.590404	0.488584	0.36249	0.0418944	0.752071	0.0553376	0.613496
GUGAAAUGUUUAGGACCACUAG	MIR-203	.......((..(((((......&.........)))))..))...	...((((........((((((((...&......))))..))))....((.((.....)).))))))....	5	5	2	13	1.98724	2.41527	1.31986	0.89226	1.60646	1.0664	1.43167	0.936179	0.942192	1.1531	0.80732
UUCCCUUUGUCAUCCUAUGCCU	MIR-204	...............(((((..&..)))))..............	...(((((....((.....(((((..&......)))))....(((((....)))))..)).)))))....	5	5	21	42	0.164802	0.339196	0.260971	0.256657	0.404638	0.245158	0.201659	0.0386717	0.760484	0.012451	0.879793
UCCUUCAUUCCACCGGAGUCUG	MIR-205	.............(((......&.......)))...........	...(((((.....((...(((((...&......(((((...))))).)))))..)).....)))))....	5	8	5	14	0.705619	1.64644	0.770884	0.635848	2.1723	0.371636	0.336527	0.635667	1.3645	0.73599	2.07982
UGGAAUGUAAGGAAGUGUGUGG	MIR-206	......(((((((.(((((((.&.)))))))..)))).)))...	.....((((..((((.((((......&)))).)))).(((((....((((.....)))).))))))))).	5	13	21	10	1.07572	1.5622	0.896476	0.658113	1.10463	1.06899	1.18273	1.12148	1.08352	0.666126	1.03401
GCUUCUCCUGGCUCUCCUCCCUC	MIR-207-mmu	((......((((...........&......))))......))...	...(((((....((.((...((((..&(((......)))...........))))..)).)).)))))....	5	16	21	9	0.069978	0.150779	0.178312	0.139975	0.416777	0.0978901	0.168279	0.0193359	0.326402	0.00622548	0.05899
GCUUCUCCUGGCUCUCCUCCCUU	MIR-207-rno	((......((((...........&......))))......))...	...(((((....((.((...((((..&(((......)))...........))))..)).)).)))))....	5	16	21	9	0.0484568	0.150018	0.13352	0.0573954	0.427327	0.0285874	0.179091	0.0112793	0.307895	0.0001	0.0505628
AUAAGACGAGCAAAAAGCUUGU	MIR-208A	..((((((.(((..........&.....))))))))).......	.............(((...((((...&.....((((((((.....))))))))....))))..)))....	5	8	0	2	0.00295141	0.01663	0.0148646	0	0.0274916	0.00693027	0.00427593	0.0201415	0.126186	0.00415032	0.886535
AUAAGACGAACAAAAGGUUUGU	MIR-208B	..((((((.(((((...)))))&........)))))).......	.............(((...((((...&.....(((((((((...)))))))))....))))..)))....	11	8	0	5	0.215526	0.105693	0.213243	0.0673224	0.0994156	0.0719016	0.246774	0.231225	0.402114	0.823839	1.4402
UAAAGUGCUUAUAGUGCAGGUAG	MIR-20A	..((((((.......)).((((.&.....)))).......)))).	...(((((.....((...((((.(((&....((((.....)))).))).))))..)).....)))))....	5	12	6	15	0.117035	0.322872	0.140284	0.40454	1.0861	0.110884	0.140459	0.466478	0.2978	0.437167	0.289051
ACUGCAUUACGAGCACUUACA	MIR-20A-star	...(((..(((.(((..(((.&..)))))))))....)))...	.............(((...((((...&...((((.((((.........))))))))))))..)))....	5	8	6	0	0.0973749	0.294746	0.409455	0.4589	1.95767	0.102222	0.30199	0.0539793	1.36618	0.157712	0.315175
CAAAGUGCUCAUAGUGCAGGUAG	MIR-20B	..((((((.......)).((((.&.....)))).......)))).	.....((((.((...(((....))).&...)).)))).....(((((.((.((.....)).)))))))...	5	7	6	15	0.239774	0.36731	0.149884	0.30882	0.607078	0.122146	0.145955	0.366576	0.415574	0.197832	0.0792151
ACUGCAGUGUGAGCACUUCUG	MIR-20B-star	...((((...(((((......&.....)))..))..))))...	.............(((...((((...&((.((((.((....))..)))).))....))))..)))....	5	16	4	3	0.198052	0.900082	0.477646	2.21956	1.87948	1.52813	0.480403	2.68366	1.31739	0.275996	0.5031
UAGCUUAUCAGACUGAUGUUGA	MIR-21	........((((..((((....&........)))).))))....	...(((((....((.((...((((((&.....((((.....))))..))))))..)).)).)))))....	5	12	21	9	1.69004	2.54667	1.61794	0.963592	1.331	0.809976	0.617562	0.940207	1.0953	0.852199	0.644676
CUGUGCGUGUGACAGCGGCUGA	MIR-210	......(((.((..(((((...&......)))))..)))))...	...(((((.......(((..(((...&.....)))..))).(((((.........))))).)))))....	5	5	7	14	1.23474	0.660185	0.520182	1.87374	1.42812	1.64854	0.778912	0.244115	0.908542	1.39658	1.45705
UUCCCUUUGUCAUCCUUUGCCU	MIR-211	.................(((..&..))).((........))...	...(((((....((.....(((((..&......)))))......(((....)))....)).)))))....	5	5	21	42	0.215276	0.452254	0.305935	0.325822	0.58259	0.238228	0.272451	0.0926511	1.03136	0.0449618	0.796365
UUCCCUUUGUCAUCCUUCGCCU	MIR-211-hsa	..................((..&................))...	...(((((....((.....(((((..&......))))).......((........)).)).)))))....	5	5	21	42	0.155869	0.486029	0.304933	0.232629	0.543392	0.19578	0.237702	0.0410887	1.10539	0.034586	0.578944
UAACAGUCUCCAGUCACGGCCA	MIR-212	..........(((..(((((..&......)))))...)))....	...(((((...........(((....&.....))).......(((((........))))).)))))....	5	5	21	10	0.156237	0.296353	0.326399	0.334005	0.5094	0.138605	0.179091	0.0443114	0.689819	0.056721	0.459279
ACAGCAGGCACAGACAGGCAGU	MIR-214	....((((((.((((.((((..&.....))))))))..))))))	((.....(((.........)))....&))..((((((.((((.((((.......))))))))..))))))	5	15	21	4	0.00110075	0.00663279	0.0286637	0.0588459	0.0893115	0.00259885	0.0236079	0.0290038	0.294435	0.0034586	0.200566
AUGACCUAUGAUUUGACAGAC	MIR-215	..(((.(((((..........&)))))....))).........	.............(((...((((...&......(((((.((....)).)))))...))))..)))....	13	8	21	17	3.67852	2.33129	3.01621	2.15143	1.66244	3.47553	1.88752	1.54204	1.73296	2.67765	1.04412
AUGACCUAUGAAUUGACAGAC	MIR-215-hsa	..(((.(((((..........&)))))....))).........	.............(((...((((...&......(((((.((....)).)))))...))))..)))....	13	8	21	17	4.04353	3.14231	2.89063	2.76724	2.04144	4.20494	2.29973	2.71266	1.77166	5.09175	1.75369
UAAUCUCAGCUGGCAACUGUGA	MIR-216A	......(((.(((((((.....&..)).)))))....)))....	..(((.((((...((((..((.(((.&..))))).))))..)))).)))......((........))...	5	5	0	8	0.336296	0.632209	0.874539	2.27688	1.30509	1.20587	1.35228	0.261034	1.10203	0.593496	0.454223
AAAUCUCUGCAGGCAAAUGUGA	MIR-216B	........(((((((.(((...&.))).))))......)))...	...(((((.......((..((.(((.&..))))).)).((((.(((....))).))))...)))))....	5	5	21	9	1.53122	1.43076	0.663364	0.93717	1.57184	1.01182	0.547661	0.248949	0.980889	0.310582	0.777825
UACUGCAUCAGGAACUGACUGGA	MIR-217	.....((.(((((...(((.((.&.......))))))))))..))	...(((((....((.((...((((((&.......((((...))))...))))))..)).)).)))))....	5	12	1	8	2.52824	2.77111	1.8016	1.49115	1.77636	2.33637	2.15587	2.80854	2.16368	2.73368	0.614338
UACUGCAUCAGGAACUGAUUGGA	MIR-217-hsa	.....((.(((((...(((.((.&.......))))))))))..))	...(((((....((.((...((((((&......(((((...)))))..))))))..)).)).)))))....	5	12	4	6	2.6719	3.71811	2.67728	1.42642	2.39619	1.61562	2.5564	2.41457	3.20514	4.169	1.10564
UUGUGCUUGAUCUAACCAUGU	MIR-218	....((..((......((((.&...))))......)).))...	.............(((...((((...&..((((..(((........))).))))..))))..)))....	5	8	21	42	0.0668065	0.188225	0.0753257	0.146855	0.249361	0.0277211	0.0110559	0.447948	0.494651	0.0255936	0.289051
UGAUUGUCCAAACGCAAUUCU	MIR-219-5P	.(((.((....(((.......&.)))..)).))).........	...(((((...........(((((((&.)))))))...(((((..........)).))).)))))....	5	9	2	2	0.00124443	0.0104409	0.001	0.0016953	0.00817957	0.00259885	0	0.00563963	0.058887	0.0001	0.0126407
AAGCUGCCAGUUGAAGAACUGU	MIR-22	((((........(((((...((&......))..))))).)))).	.............(((...((((...&..((((((((((....)))))...))).))))))..)))....	9	8	1	8	0.0879352	0.31498	0.241672	0.893337	0.596099	0.223501	0.380877	0.72429	0.471096	0.136961	1.65425
CCACCACAGUGUCAGACACUU	MIR-220	....((.((((..((((....&.........))))..))))))	...(((((....((.((...((((..&.......((((.....)))).))))..)).)).)))))....	5	8	1	7	0.155488	0.268838	0.23061	0.154939	0.134101	0.283275	0.22011	0.0386717	0.735246	0.0594879	0.101126
CCACACCGUAUCUGACACUUU	MIR-220A	.......(((...(((.....&.........)))...)))...	.............(((...((((...&.......((((.(((......))).))))))))..)))....	5	8	21	42	0.0350046	0.352336	0.0387962	0.0387961	0.237647	0.00779656	0.0321598	0.0596189	0.274245	0.00138344	0.0303377
CCACCACCGUGUCUGACACUU	MIR-220B	........(((...(((....&.........)))...)))...	...(((((....((.((...((((..&........(((.....)))..))))..)).)).)))))....	5	8	2	8	0.0340025	0.38673	0.0716592	0.0287711	0.158469	0.00519771	0.00577202	0.000805661	0.0151424	0.00069172	0.005899
ACACAGGGCUGUUGUGAAGACU	MIR-220C	.....((((......((((((.&.........)))))).)))).	.....((((...(((((((.......&.....)))))))...((((((..........)))))).)))).	5	5	6	15	1.34396	1.69105	1.27459	0.79121	0.941121	0.868883	0.56607	1.1956	1.71782	0.271846	0.0581473
AGCUACAUUGUCUGCUGGGUUUC	MIR-221	(((..........))).(((...&......)))............	...(((((.....((((..((((((.&......)))))).))))(((.........)))...)))))....	5	5	21	19	0.405707	0.424373	0.774478	0.252679	0.304045	0.240827	0.312738	0.177246	0.245643	0.289831	0.144104
AGCUACAUCUGGCUACUGGGU	MIR-222	(((......(((((((.....&..))).))))......)))..	...(((((....((.((...((((..&(((((....))))).......))))..)).)).)))))....	5	16	7	1	0.120421	0.217689	0.177247	0.333222	0.599314	0.226966	0.211283	0.0128906	0.154789	0.022135	0.257028
UGUCAGUUUGUCAAAUACCCCA	MIR-223	...(((........((((....&..))))........)))....	...(((((....((.....(((((..&.......)))))..((((......))))...)).)))))....	5	5	21	15	0.202448	0.642103	0.164513	0.234814	0.482139	0.194914	0.158964	0.0128906	0.54176	0.0532624	0.479504
CAAGUCACUAGUGGUUCCGUU	MIR-224	((((.((..((((((..((..&.))...)))).))..))))))	...(((((..(((((((..(((....&...)))))).))))........((.....))..)))))....	5	5	6	0	2.011	2.67158	2.24316	1.02257	1.6681	1.63121	1.0944	0.902341	2.02235	1.03827	1.48065
UAAGUCACUAGUGGUUCCGUU	MIR-224-mmu	((((.((..((((((..((..&.))...)))).))..))))))	...(((((..(((((((..(((....&...)))))).))))........((.....))..)))))....	5	5	6	3	2.25147	3.48556	3.51245	1.21127	2.07925	1.79321	1.42779	1.14243	2.47494	1.49896	2.31409
AGUUCUUCAGUGGCAAGCUUU	MIR-22-star	(((.....(((((((.((...&..)).))))).))...)))..	...(((((...........((.((..&...)).))...((((.((.....)).))))...)))))....	5	5	21	9	0.0851446	0.293726	0.202479	0.383983	1.06873	0.216571	0.612861	0.526903	1.11044	0.189531	1.93487
AUCACAUUGCCAGGGAUUUCC	MIR-23A	....((..((..(((((....&.........)))))..)).))	.............(((...((((...&....(((.((.(((.....))).))))).))))..)))....	5	8	21	8	0.0960972	0.181244	0.188346	1.44618	1.13582	0.877546	0.969611	0.145825	1.38805	0.117592	0.417143
AUCACAUUGCCAGGGAUUACC	MIR-23B	....((..((..((((((((.&..)))....)))))..)).))	.............(((...((((...&....(((.((.(((.....))).))))).))))..)))....	5	8	2	8	0.158791	0.166773	0.196744	1.57909	0.971384	1.31762	1.07188	0.11521	0.925367	0.0594879	0.366581
UGGCUCAGUUCAGCAGGAACAG	MIR-24	...........(((((((((..&.........)).)))))))..	.............(((...((((...&.((((..((((.....))))))))......))))..)))....	5	8	2	11	0.092739	0.179649	0.23564	0.343589	0.517653	0.208775	0.271019	0.376244	0.706644	0.32995	0.436526
GUGCCUACUGAGCUGAUAUCAGU	MIR-24-1-star	..((.(((...((((....))))&..))).)).............	.............(((...((((...&..((.(((.((((((....))))))))).))))))..)))....	11	8	0	2	0.121113	0.193748	0.248138	0.236736	0.298341	0.283275	0.278319	0.138574	0.287705	0.648142	1.4916
CAUUGCACUUGUCUCGGUCUGA	MIR-25	....(((.......((((.((.&...)).)))).....)))...	...(((((.....(((.((((.(((.&..........))))))).)))..((.....))..)))))....	5	5	21	5	0.895938	1.90383	1.45175	0.719144	1.61867	0.570881	0.758668	0.357714	1.16933	0.19299	0.976705
UUCAAGUAAUCCAGGAUAGGCU	MIR-26A	..((((((....(((((.(((.&......)))))))).))))))	...(((((.......((((...(((.&........)))..)))).(((.......)))...)))))....	5	5	21	2	0.130053	0.634775	0.381595	0.486564	0.764994	0.0389828	0.101763	0.601023	1.20802	0.0650217	0.0783724
UUCAAGUAAUUCAGGAUAGGU	MIR-26B	..((((((....(((((.(((&......)))))))).))))))	...(((((.......((((.((....&.....))......)))).(((......)))...)))))....	9	5	21	2	0.0507291	0.14059	0.124688	0.144719	0.316192	0.0311862	0.0575079	0.0467284	0.255738	0.0311274	0.227533
UUCACAGUGGCUAAGUUCCGC	MIR-27A	....(((((((..........&......))))....)))....	.............(((...((((...&...(((((((.......))))).))....))))..)))....	5	8	21	5	0.553686	0.514887	0.707425	1.2298	0.544139	0.935587	0.800048	0.0467284	0.35164	0.270463	1.02895
UUCACAGUGGCUAAGUUCUGC	MIR-27B	....(((((((..........&......))))....)))....	.............(((...((((...&...(((((((.......))))).))....))))..)))....	5	8	1	7	3.46298	2.12836	4.69342	3.86911	1.96812	5.17865	2.57795	2.89152	1.16596	7.0175	3.9498
CACUAGAUUGUGAGCUCCUGGA	MIR-28-3P	((..((((.((..((.......&..))..)).))))..))....	(((((((((((.((((((........&.....))))))))))).)))))).....((........))...	5	5	21	11	1.43879	2.07923	2.8931	1.07647	1.73299	1.45276	3.47569	0.444725	0.363417	0.163938	0.379221
CACUAGAUUGUGAGCUGCUGGA	MIR-28-3P-mmu	...((((..(((.(((((....&..))).)))))..))))....	(((((((((((.((((((........&.....))))))))))).)))))).....((........))...	5	5	21	11	3.1724	4.27526	3.75843	2.20632	2.57921	2.92371	4.13726	0.848361	1.21475	0.30159	0.582315
AAGGAGCUCACAGUCUAUUGAG	MIR-28-5P	...((((..((.((.(((.((.&))))).)).)).....)))).	.....(((((((...(((....))).&..)))))))..(((.....(((.((.....)).)))..)))..	13	7	0	5	0.592093	0.873299	1.42748	0.922157	0.974002	0.371636	0.597625	0.198193	0.334815	0.0629465	0.0632035
AAAGUGCCGCCUAGUUUUAAGCCC	MIR-290-3P-mmu	.((((((.((.((...........&...)).)).)).....)))).	.............(((...((((...&...((((.((.((....)).))....))))..))))..)))....	5	8	21	42	0.0609284	0.082916	0.0929898	0.513755	0.451799	0.299734	0.344315	0.0330321	0.878258	0.0138344	0.420514
AAAGUGCCGCCAGGUUUUAGGGCC	MIR-290-3P-rno	.(((((((....))).....(((.&......))).......)))).	.............(((...((((...&.....((.((.(((((....))))).))..))))))..)))....	5	8	2	9	0.514324	0.321955	0.339096	1.29895	1.14746	1.50647	0.968413	0.163549	1.61014	0.381829	1.20002
ACUCAAACUAUGGGGGCACUUU	MIR-290-5P	.((((.....))))((((....&.....))))............	...(((((..(((.(((..((.....&..))..))).))).((((.........))))...)))))....	5	5	8	14	0.103533	0.48038	0.180381	0.201398	1.29281	0.316194	0.382554	0.211083	1.14409	0.0159096	0.378379
UCUCAAACUAUGGGGGCACUUU	MIR-290-5P-rno	...........((.((((....&.....)))).)).........	...(((((..(((.(((..((.((..&))))..))).))).((((.........))))...)))))....	5	13	8	3	0.0536512	0.435725	0.091193	0.131695	1.01394	0.350845	0.584394	0.160327	0.772261	0.0200599	0.373322
AAAGUGCUUCCACUUUGUGUGC	MIR-291A-3P	((((((....))))))((((((&..)))))).............	...(((((....((.((...((((..&((((((....))))))......))))..)).)).)))))....	9	16	6	0	0.175549	0.233227	0.288867	1.43431	0.871491	0.435741	0.508106	0.0862058	0.408844	0.0193682	0.605911
CAUCAAAGUGGAGGCCCUCUCU	MIR-291A-5P	.....((((((((((.......&.........))).))))))).	...((((..(((((............&.......)))))(((.............)))....))))....	5	5	0	5	0.0295945	0.14513	0.00609903	0.0721636	0.210693	0.0805644	0.0720758	0.0330321	0.0252373	0.0435784	0.00926985
AAAGUGCAUCCAUUUUGUUUGU	MIR-291B-3P-mmu	.((((((((.............&....))))........)))).	...(((((....((.((...((((..&((((((....))))))......))))..)).)).)))))....	5	16	7	3	0.0187342	0.101249	0.0693924	0.055798	0.230989	0.226966	0.164736	0.00886228	0.592235	0.0110675	0.604226
AAAGUGCAUCCAUUUUGUUAGU	MIR-291B-3P-rno	.((((((((.............&....))))........)))).	...(((((....((.((...((((..&((((((....))))))......))))..)).)).)))))....	5	16	7	2	0.072248	0.194606	0.154851	0.830642	0.677158	0.39156	0.416147	0.0410887	1.33589	0.0276688	2.73208
GAUCAAAGUGGAGGCCCUCUCC	MIR-291B-5P-mmu	.....((((((((((.......&.........))).))))))).	...(((((.....((...((..((((&)))).....((((.....)))).))..)).....)))))....	5	1	0	5	0.180251	0.101651	0.0979568	0.819834	0.259628	0.538829	0.394799	0.0491453	0.743659	0.176389	1.31463
CAUCAAAGUGGAGGCCCUCUCC	MIR-291B-5P-rno	.....((((((((((.......&.........))).))))))).	.............(((...((((...&.......(((((((......)))).)))..))))..)))....	5	8	0	5	0.382402	0.157592	0.346565	0.877554	0.21879	0.845493	0.653424	0.167578	0.83956	0.372837	1.09131
AAAGUGCCGCCAGGUUUUGAGUGU	MIR-292-3P	.((((.......(((..(((....&)))...))).......)))).	...(((((....((.((...((((..&.....(((....))).........))))..)).)).)))))....	13	8	9	5	0.0413951	0.133927	0.116154	0.308477	0.438131	0.281542	0.305683	0.0443114	0.467731	0.0262854	0.367423
ACUCAAACUGGGGGCUCUUUUG	MIR-292-5P	...(((...((((((.......&.........))))))...)))	....((((((((.((((..((.....&..))..))))))))))))..........((........))...	5	5	21	9	0.431429	1.05728	0.256437	0.310907	0.73722	0.230432	0.249915	0.920871	0.429034	0.0442701	0.267983
AGUGCCGCAGAGUUUGUAGUGU	MIR-293-3P	......((((((..((..(((.&...)))..))..))))))...	...(((((....((.((...((((..&...((..(((...)))..))..))))..)).)).)))))....	5	8	2	6	0.751585	0.620778	0.6252	0.838189	1.06994	0.642783	0.687749	0.514012	1.04314	0.541617	1.4461
AGUGCCGCAAAGUUUGCAGUGU	MIR-293-3P-rno	......((((((...(((....&.....)))...))).)))...	...(((((....((.((...((((..&...((.((((...)))).))..))))..)).)).)))))....	5	8	1	15	0.0283059	0.114737	0.100323	0.156782	0.214778	0.365572	0.228875	0.0104736	0.363417	0.0117592	2.32168
AAAGUGCUUCCCUUUUGUGUGU	MIR-294-3P-mmu	.....((.........(((((.&...)))))........))...	...(((((....((.((...((((..&......................))))..)).)).)))))....	5	5	8	1	0.0342003	0.0814346	0.0617251	0.24334	0.375819	0.173257	0.133435	0.054785	0.477826	0.0034586	0.853669
AAAGUGCUUCCAUUUUGUGUGU	MIR-294-3P-rno	.....((.........(((((.&...)))))........))...	.............(((...((((...&...((((...(((.....)))...))))..))))..)))....	5	8	7	2	0.0265341	0.0721152	0.0707921	0.243193	0.28738	0.126478	0.143971	0.0265868	0.312942	0.0069172	0.721363
AAAGUGCUACUACUUUUGAGUCU	MIR-295-3P-mmu	.(((((((((.............&..))).))........)))).	...(((((....((.((...((((..&((((((....)))))).......))))..)).)).)))))....	5	16	7	0	0.154797	0.762364	0.324132	0.337934	0.893181	0.422747	0.302903	0.0314208	0.785721	0.0850816	1.22783
AAAGUGCUACUACUUUUGGGUGU	MIR-295-3P-rno	((((((....))))))..(((((&....)))))............	.............(((...((((...&...((((.((.(((....)))))..))))..))))..)))....	9	8	7	0	0.0336815	0.234817	0.0934233	0.571035	0.739756	1.21886	0.956286	0.0636473	0.193486	0.116209	0.410402
GAGGGUUGGGUGGAGGCUCUCC	MIR-296-3P	..((((.((..((..((.....&..))...))..))...)))).	...((((..(((((...(((((..((&))..))))))))))(((...........)))....))))....	5	1	1	0	0.99052	0.455552	0.854807	0.835092	0.3745	1.27864	1.58354	0.37705	0.312942	0.174313	0.107025
AGGGCCCCCCCUCAAUCCUGU	MIR-296-5P	..(((................&......)))............	...(((((....((.((...((((..&((((....)))).........))))..)).)).)))))....	5	16	9	0	0.0154277	0.0692905	0.0129321	0.168991	0.1186	0.0502445	0.0554285	0.0225585	0.237231	0.0366612	0.369109
AUGUAUGUGUGCAUGUAUGCAUG	MIR-297	(((((....)))))((((((...&..)))))).............	.............(((...((((...&..(((((((((((....)))))).)))))..))))..)))....	5	8	1	2	0.619405	0.388342	1.08293	2.09824	0.782606	1.84345	1.64437	0.165966	0.415574	1.0023	1.45031
AUGUAUGUGUGCAUGUGCAUGU	MIR-297A	(((((....)))))..(((((.&...))))).............	.............(((...((((...&..(((((.((((....))))...)))))..))))..)))....	5	8	2	2	0.214429	0.271597	0.456451	0.971156	1.17142	0.451334	0.455182	0.0990964	0.888353	0.107217	4.50683
AUGUAUGUGUGCAUGAACAUGU	MIR-297B	..........(((.(((.(((.&........))).))))))...	.............(((...((((...&..(((((((.((((....)))).)))))))))))..)))....	5	8	2	2	0.836836	0.737703	1.15368	1.1406	1.05867	0.528433	0.503469	0.509178	0.420621	0.348627	1.94161
AUGUAUGUGUGCAUGUACAUGU	MIR-297C	((((((((....))))))))..&......((........))...	...(((((....((.((...((((..&((((((((....))))))))..))))..)).)).)))))....	6	16	2	2	0.11437	0.310134	0.475849	1.09491	1.40548	0.745871	0.506249	0.0290038	0.481191	0.0373529	2.93517
AUGUAUGUGUGUAUGUACAUGU	MIR-297C-rno	....(((.(((((((.......&.))))))))))..........	...(((((....((.((...((((..&((((((((....))))))))..))))..)).)).)))))....	5	16	2	8	0.0355541	0.131132	0.201413	0.26828	0.447399	0.177588	0.157011	0.0153076	0.235548	0.00553376	2.94191
GGCAGAGGAGGGCUGUUCUUCCC	MIR-298	(((((((((.(((..........&......))).)))))))))..	.............(((...(((....&((((...(((((........)))))...)))))))..)))....	5	16	1	0	0.0481009	0.0734166	0.25194	0.130961	0.161951	0.117815	0.121615	0.400414	0.312942	0.706938	0.0969121
AGCAGAAGCAGGGAGGUUCUCCCA	MIR-298-hsa	((((((((..(((((...))))).&...........))))))))..	...(((((....((.((...((((..&.((....)).(((((...))))).))))..)).)).)))))....	7	8	1	0	0.00369464	0	0.00189976	0.0016953	0.000999137	0.0684365	0.0489877	0.00644529	0.27761	0.0207516	0.695239
UAUGUGGGACGGUAAACCGCUU	MIR-299-3P	...(((((((((((.((.....&..)).)))))))..))))...	...((((...(((((...........&..)))))(((((((.((.......)).))))))).))))....	5	5	2	5	1.62603	0.715202	0.608069	1.34478	1.08333	1.52033	0.258254	0.641306	0.205263	0.153562	0.070788
UAUGUGGGAUGGUAAACCGCUU	MIR-299-3P-hsa	...(((((((((((.((.....&..)).)))))))..))))...	...((((...(((((...........&..)))))(((((((.((.......)).))))))).))))....	5	5	2	5	0.384198	0.713211	0.391989	0.205994	0.620826	0.123879	0.133371	0.291649	0.119456	0.0511873	0.300849
UGGUUUACCGUCCCACAUACAU	MIR-299-5P	.((....))......(((((..&..)))))..............	.............(((...((((...&.((....))......(((((....))))).))))..)))....	5	8	8	15	0.0368622	0.244526	0.100856	0.0827269	0.397844	0.0407154	0.0746433	0.0153076	0.0874893	0.00276688	0.029495
UAGCACCAUCUGAAAUCGGUUA	MIR-29A	.((((......(((..((((..&......))))..)))))))..	.((((((((.(((..(((....))).&))).))..))))))..((((........))))...........	5	15	21	2	1.41419	2.40282	2.33878	1.18082	1.73658	1.86598	1.6956	0.254589	0.509793	2.54	0.88485
UAGCACCAUUUGAAAUCAGUGUU	MIR-29B	.((((......((...((.....&.....))...))...))))..	.............(((...((((...&......(((.((((((....)))))).))).))))..)))....	5	8	1	6	0.185509	0.161928	0.315029	0.444897	0.37477	2.32251	1.28103	0.0241698	0.834513	0.00760892	2.00987
UAGCACCAUUUGAAAUCGGUUA	MIR-29C	.((((......(((..((((..&......))))..)))))))..	...(((((....((.((...(((((.&....(((..........))).)))))..)).)).)))))....	5	8	3	2	0.309141	0.432745	0.276133	0.230298	0.458437	0.515439	0.344537	0.0136962	0.0874893	0.0698637	0.370794
UGACCGAUUUCUCCUGGUGUUC	MIR-29C-star	.(((.((....))..(((((..&....)))))))).........	...(((((....((.((...((((..&..((((........))))....))))..)).)).)))))....	5	8	5	15	0.996172	0.731694	0.919358	0.735723	0.724937	0.501579	0.439362	0.0942624	0.619155	0.0664051	0.173599
UAUGCAAGGGCAAGCUCUCUUC	MIR-300-3P	...(((((((((.((.......&..)).))))..))..)))...	.............(((...((((...&...(((.(((.(((....))))))...)))))))..)))....	5	8	1	8	2.47368	2.84477	2.32909	1.30381	2.41995	0.904401	0.932751	7.03504	1.51424	1.7874	1.05339
UAUACAAGGGCAGACUCUCUCU	MIR-300-3P-hsa	.......(((((((........&.............))))))).	.............(((...((((...&((((((((((.((...))))))).))))).))))..)))....	5	16	4	4	3.79014	2.44432	1.16021	2.94785	2.08178	3.31007	0.908623	2.18173	1.64884	1.9133	0.653103
CAGUGCAAUAGUAUUGUCAAAGC	MIR-301A	((((((....))))))...((((&................)))).	...(((((....((.((...((((..&((((((....)))))).......))))..)).)).)))))....	9	16	7	0	1.53658	0.171661	1.26433	1.48812	0.448617	0.441805	0.345111	0.0314208	0.876575	0.19714	1.06603
CAGUGCAAUGGUAUUGUCAAAGC	MIR-301B	(((.((((((((((((.......&.)).)))))))....))))))	...(((((....((.((...((((..&((((((....)))))).......))))..)).)).)))))....	5	16	7	0	3.84741	0.491265	2.80394	3.43003	1.35522	5.21243	4.86273	0.097485	0.923685	0.987085	1.41744
CAGUGCAAUGAUAUUGUCAAAGC	MIR-301B-hsa	(((.(((((((............&)))).)))......)))....	...((((((..((((((..((((((.&............))))))...))).))).)).....))))....	13	5	7	9	1.29677	0.2241	1.65832	1.28705	0.316274	2.84314	1.55911	0.0789548	0.858068	0.551301	1.00114
UAAGUGCUUCCAUGUUUUGGUGA	MIR-302A	(((((((......))...((((.&.....)))).......)))))	...(((((....((.((...((((((&.........(((.....))).))))))..)).)).)))))....	5	12	3	9	0.220206	0.246409	0.403621	0.297638	0.669762	0.206176	0.252482	0.0354491	0.499698	0.00760892	0.28568
UAAACGUGGAUGUACUUGCUUU	MIR-302A-star	.....(((((...((..((...&......)).))..)))))...	....(((((..((((.(((.(((...&....))))))))))...)))))......((........))...	5	5	21	7	1.11518	1.76859	0.987027	0.623491	1.2133	0.910465	0.876092	1.03286	1.53611	0.438551	1.13429
UAAGUGCUUCCAUGUUUUAGUAG	MIR-302B	...(((....))).....(((((&..............)))))..	...(((((.....((...((((....&((((.((......))))))...))))..)).....)))))....	9	16	21	18	0.0629688	0.23547	0.236308	0.238547	0.768856	0.0476456	0.064776	0.165161	0.365099	0.0546459	0.182026
ACUUUAACAUGGAAGUGCUUUCU	MIR-302B-star-hsa	..........(((((.((.....&......))...))))).....	.............(((...((((...&.......((((((((......)))).)))).))))..)))....	5	8	8	9	0.118537	0.421422	0.218508	1.00038	1.27565	0.408886	0.485262	0.0314208	0.985937	0.012451	0.0657317
ACUUUAACAUGGGAAUGCUUUCU	MIR-302B-star-mmu	........((((..((((.....&..)))).))))..........	.............(((...((((...&.......((((.(((.......))).)))).))))..)))....	5	8	1	9	0.362659	0.599758	0.425756	1.36603	1.83992	1.15129	2.45183	0.0604246	1.30224	0.129352	0.763499
AAGUGCUUCCAUGUUUCAGUGG	MIR-302C	..((((..((((......))))&..))))...............	.............(((...((((...&..((((..((((......))))..))))..))))..)))....	11	8	0	16	0.0257807	0.0463876	0.0911565	0.158281	0.230049	0.0320525	0.0921717	0.0209472	0.0874893	0.0242102	0.0994402
UAAGUGCUUCCAUGUUUCAGUGG	MIR-302C-hsa	...((((..((((......))))&..))))...............	.............(((...((((...&...((((..((((......))))..))))..))))..)))....	11	8	0	17	0.126967	0.197167	0.400523	0.481771	0.690319	0.116082	0.243867	0.105542	0.422304	0.0933822	0.455065
CAAGUGCUUCCAUGUUUCAGUGG	MIR-302C-rno	(((((....((((......))))&................)))))	.............(((...((((...&...((((..((((......))))..))))..))))..)))....	11	8	0	17	0.118362	0.225971	0.310532	0.392606	0.64755	0.152466	0.298659	0.169189	0.390337	0.184689	0.396918
UUUAACAUGGGGGUACCUGCUG	MIR-302C-star-hsa	........((.((((..(((..&..))))))).)).........	...(((((.....((...(((((...&........(((....)))..)))))..)).....)))))....	5	8	4	8	0.56138	0.871426	0.191317	0.612211	1.60609	0.74847	1.124	1.00385	1.27701	0.11275	0.286523
UUUAACAUGGGGUUACCUGCUG	MIR-302C-star-mmu	..........((((((......&..))).)))............	...(((((.....((...(((((...&........(((....)))..)))))..)).....)))))....	5	8	3	5	0.748945	0.95797	0.347792	0.965745	2.33353	0.936453	0.871392	0.390746	1.65388	0.240027	1.18907
UAAGUGCUUCCAUGUUUGAGUGU	MIR-302D	(((((((...((((..(((....&)))))))..)).....)))))	.............(((...((((...&...((((...(((......)))...))))..))))..)))....	13	8	21	42	0.0527932	0.274463	0.317766	0.259412	0.453454	0.243426	0.317354	0.106347	0.858068	0.00968408	0.894962
UGUAAACAUCCUCGACUGGAAG	MIR-30A	.(((.((.(((......)))..&..)).))).............	.....((((....(((((.((.(((.&.......))).)))))))((((.((.....)).)))).)))).	7	5	2	16	1.92194	3.02693	2.79107	0.575404	1.26864	0.285874	0.366002	6.19231	2.33024	3.35208	0.405345
CUUUCAGUCGGAUGUUUGCAGC	MIR-30A-star	....(((..(((((..(((...&..)))...))))).)))....	.....(((((..(((.((((((((..&...)).)))))))))....)))))....((........))...	5	5	21	4	5.86968	3.17855	3.33722	3.10877	1.28099	5.18125	3.23648	2.40812	2.66001	1.53562	1.45621
UGUAAACAUCCUACACUCAGCU	MIR-30B	((((.......))))...(((.&................)))..	...(((((....((.((...((((..&((((.......)))).......))))..)).)).)))))....	5	16	8	1	0.0510511	0.154257	0.0674599	0.131597	0.221422	0.058041	0.0595238	0.0145019	0.358369	0.00415032	0.0370794
UGUAAACAUCCUACACUCUCAGC	MIR-30C	.(((.((................&..)).))).............	...(((((....((.((...((((..&((((.......))))........))))..)).)).)))))....	5	16	9	1	0.511076	0.724354	0.693825	0.684326	0.817777	0.696493	0.81505	0.39558	1.0566	0.935206	1.24806
UGUAAACAUCCCCGACUGGAAG	MIR-30D	.............(((.((...&.......))))).........	.....((((....(((((....(((.&.......)))...)))))((((.((.....)).)))).)))).	5	5	2	13	1.1976	2.47721	0.809148	0.761349	1.02728	0.291938	0.416273	4.3691	2.31174	1.67258	0.469392
UGUAAACAUCCUUGACUGGAAG	MIR-30E	.(((.((.(((......)))..&..)).))).............	.....((((....(((((.((.(((.&.......))).)))))))((((.((.....)).)))).)))).	7	5	2	16	0.972556	1.89799	1.71185	0.437173	1.21811	0.21224	0.242679	2.0778	1.00949	2.98616	0.62108
CUUUCAGUCGGAUGUUUACAGC	MIR-30E-star	....(((..(((((..(((...&..)))...))))).)))....	.....(((((..(((.((((((((..&...)).)))))))))....)))))....((........))...	5	5	21	4	7.8866	3.86599	5.48069	3.90894	1.49202	6.49886	4.43559	3.10905	3.60052	1.63868	2.14723
AGGCAAGAUGCUGGCAUAGCUG	MIR-31	(((((.((.((.((((((....&...))))))))..))))))).	.............(((...(((....&.((((.(((((((...)))).)))...)))))))..)))....	5	8	2	0	0.00281183	0.0976209	0.134486	0.0792385	0.65467	0.00606399	0.0736353	0.232836	0.630932	0.380446	0.951424
AGGCAAGAUGCUGGCAUAGCU	MIR-31-2	(((((.((.((.((((((...&...))))))))..))))))).	.............(((...(((....&.((((.((.((((...)))).))...)))))))..)))....	5	8	1	0	0.00160228	0.0968593	0.0198316	0.00673224	0.622429	0.00346514	0.0148437	0.0427001	0.254055	0.0242102	0.227533
UAUUGCACAUUACUAAGUUGCA	MIR-32	....(((....((...(((((.&..))).)).))....)))...	...(((((....((.((...((((..&...(((((........)).)))))))..)).)).)))))....	5	8	0	19	0.151747	0.185676	0.662732	0.331006	0.249301	0.261618	0.212227	0.405248	1.134	0.0747058	1.20508
AAAAGCUGGGUUGAGAGGGCGA	MIR-320A	..((((.((...((((.((((.&.....)))).)))))))))).	...((((..(((.((..(((......&......)))..))))).((((......))))....))))....	5	5	21	7	0.325457	0.549161	0.245339	1.08179	1.12582	0.958977	1.06603	0.187719	0.812641	0.0698637	0.35394
CAGCAGCAAUUCAUGUUUUGGA	MIR-322	.(((((.....((((.......&...)))).......)))))..	.............(((...((((...&..(((((.(((((.....))))).)).)))))))..)))....	5	8	21	1	0.822394	0.308911	0.905433	0.748516	0.445537	0.344781	0.448189	0.00161132	0.0134599	0.00276688	0.00842714
CAGCAGCAAUUCAUGUUUUGAA	MIR-322-hsa	.(((((.((.....((..(((.&)))...))....)))))))..	.............(((...((((...&..(((((.(((((.....))))).)).)))))))..)))....	13	8	2	1	0.123361	0.0835396	0.0592598	0.221234	0.130396	0.0866284	0.124268	0.00563963	0.32472	0.323033	0.0926985
AAACAUGAAGCGCUGCAACA	MIR-322-star	...((.((((.((.(((((.&..)).))).))))))))....	.............(((...((((...&..(((((..((...))..))).))....))))..)))....	5	8	21	6	0.0263493	0.689008	0.555907	0.121131	1.16151	0.0268548	1.09238	0.479369	0.891718	0.489046	0.677542
CACAUUACACGGUCGACCUCU	MIR-323-3P	..((....((((((((.....&)))...)))))....))....	...(((((....((.((...((((..&..........((....))...))))..)).)).)))))....	13	8	3	8	1.16162	1.59628	1.30219	1.67017	1.51178	1.37393	0.820366	0.582493	2.00721	0.170855	0.939626
AGGUGGUCCGUGGCGCGUUCGC	MIR-323-5P	((((((.....(((((((.((.&.)).))).))))..)))))).	.....((((...((.(((((((.(((&.))).)).)).)))..))..))))....((........))...	5	9	0	0	0.129293	0.145406	0.627963	0.882315	0.501965	0.393293	0.825279	0.119238	0.667947	0.202674	0.837658
ACUGCCCCAGGUGCUGCUGGU	MIR-324-3P	...((....((((.(((....&..))))))).......))...	...(((((.....((((((.......&.........)).))))..(((......)))...)))))....	5	5	1	6	0.0104586	0.0501538	0.0165986	0.033857	0.1334	0.0103954	0.0105361	0.0257812	0.328085	0.00138344	0.160116
CGCAUCCCCUAGGGCAUUGGUGU	MIR-324-5P	.(((........((((((((...&))).)))))......)))...	...(((((.......((((...(((.&...))).....))))...(((((....)))))...)))))....	13	5	1	8	0.00875833	0.0480488	0.0087328	0.0016953	0.0692466	0.0103954	0.0238837	0.00725095	0.158154	0.0001	0.0320231
UUUAUUGAGCACCUCCUAUCAA	MIR-325-3P	......(((((...........&...............))))).	...(((((....((.((...(((((.&......(((...)))......)))))..)).)).)))))....	5	8	21	4	0.0738509	0.465663	0.0740252	0.275599	0.706714	0.191449	0.155303	0.0161132	0.402114	0.00968408	0.113766
UUUAUUGAGGACCUCCUAUCAA	MIR-325-3P-hsa	......((((((..........&.........))))))......	...(((((....((.((...(((((.&.......(((....)))....)))))..)).)).)))))....	5	8	1	6	0.574383	0.851234	0.487084	0.604273	1.07237	0.427944	0.400051	0.0539793	0.220406	0.526399	0.459279
CCUAGUAGGUGCUCAGUAAGUGU	MIR-325-5P	...((((((.((...(((..((.&.))..))).))..))))))..	.....(((((((((............&....))))).))))..((((((..((.....)).....))))))	5	5	21	3	0.542848	0.847636	0.727852	0.534601	0.758746	1.01788	1.72181	0.551878	0.434081	0.34586	0.546921
CCUAGUAGGUGUCCAGUAAGUGU	MIR-325-5P-hsa	...((((((......(((..((.&.))..))).....))))))..	.............(((...((((...&....(((..((..((.....))..))..)))))))..)))....	5	8	21	3	0.0461999	0.0930809	0.0508613	0.097593	0.18095	0.0961576	0.0701233	0.0120849	0.105997	0.039428	0.10871
CCUCUGGGCCCUUCCUCCAGU	MIR-326	...(((((.......))))).&......((........))...	...(((((....((.((...((((..&...(((((.......))))).))))..)).)).)))))....	6	8	1	3	0.263088	0.334296	0.449552	0.631055	0.616814	0.923459	0.858966	0.0982907	1.05155	0.098916	1.44947
ACUUGAGGGGCAUGAGGAU	MIR-327-mmu	.......(((((.((((((&.........))))))))))).	.....(((((((.((((((..(((..&..)))..)))).)))))))))....((........))...	9	5	21	5	0.293164	0.141322	0.242873	0.598582	0.39845	1.11058	1.18597	0.0386717	0.323037	0.0587962	0.150003
CCUUGAGGGGCAUGAGGGU	MIR-327-rno	....((((((((((.((..&)).))))))..))))......	...((((........((((..(((..&..)))..))))..((.(((......))).)).))))....	13	5	2	5	0.0693885	0.0716715	0.0379292	0.282069	0.305269	0.825569	0.61335	0.0459227	0.260785	0.0242102	0.150846
CUGGCCCUCUCUGCCCUUCCGU	MIR-328-3P	..(((.................&......)))............	...(((((....((.((...((((..&..(((.......))).......))))..)).)).)))))....	5	8	7	2	0.0354798	0.146306	0.0581943	0.0253316	0.0928307	0.0190583	0.037656	0.0322265	0.143011	0.00553376	0.0775297
AACACACCCAGCUAACCUUUUU	MIR-329	....((..(((...((......&.........))...)))..))	...(((((....((.((...((((..&......................))))..)).)).)))))....	5	5	21	42	0.00936018	0.0499739	0.0206986	0.0572975	0.245081	0.0563085	0.030876	0.00644529	0.232183	0.0034586	0.324445
AACACACCUGGUUAACCUCUUU	MIR-329-hsa	.........(((..((......&..))..)))............	...(((((....((.((...((((..&.........((....)).....))))..)).)).)))))....	5	8	5	9	0.231634	0.431528	0.230041	0.272827	0.86402	0.185385	0.203007	0.0531737	0.708327	0.0823147	0.5899
GCAAAGCACAGGGCCUGCAGAGA	MIR-330-3P	...(((((.(((((..(((..((&))...))).))))).))))).	...(((((....((.((...((((((&(((..((.....)).)))...))))))..)).)).)))))....	1	4	5	3	0.171133	0.118641	0.215844	2.16592	1.32725	2.16225	2.0421	0.196581	0.637662	1.06663	1.16632
GCAAAGCACACGGCCUGCAGAGA	MIR-330-3P-hsa	...(((((.(((((.(((.((..&))))).)))))....))))).	...(((((....((.((...((((((&(((..((.....)).)))...))))))..)).)).)))))....	13	4	5	3	0.579521	0.631938	0.667229	2.59256	1.45015	0.142071	0.288059	1.25441	0.659534	2.86095	1.7756
UCUCUGGGCCUGUGUCUUAGGC	MIR-330-5P	.....(((((((.....)))))&.......))............	...(((((...((((((((((.((..&)))).))).))))).....(((......)))...)))))....	11	13	0	4	2.02907	0.696666	1.01756	2.53129	1.0913	3.57949	2.7254	1.04333	0.314625	2.56628	1.03991
GCCCCUGGGCCUAUCCUAGAA	MIR-331-3P	(((....)))......((((.&.............))))....	...(((((....((.((...(((((.&....(((((.....))))).)))))..)).)).)))))....	5	8	2	0	0.174569	0.218541	0.114122	0.259167	0.332582	0.313595	0.291051	0.00322265	0.24396	0.0421949	0.203937
CUAGGUAUGGUCCCAGGGAUCC	MIR-331-5P	...((((((((((...))))).&....)))))............	.............(((...(((....&...((((((((((...))))).....))))))))..)))....	7	8	1	3	0.809975	0.763845	0.731754	1.33325	1.26123	1.18768	1.48053	0.524486	1.64884	0.174313	0.460964
GUGGUGUGCUAGUUACUUUU	MIR-333	..(((((((...........&..)))))))............	.............(((...(((....&..(((((((.((.......)).))))))))))..)))....	5	8	21	0	0.0806529	0.259746	0.0503285	0.100984	0.414443	0.167193	0.109212	0.357714	0.107679	0.0442701	0.0564618
UCAAGAGCAAUAACGAAAAAUGU	MIR-335	....(((((...(((....(((.&.)))....)))....))))).	.............(((...((((...&......(((...(((((.....))))).)))))))..)))....	5	8	21	3	0.0678337	0.0760613	0.0583928	0.0523584	0.164763	0.0381165	0.100787	0.158715	0.683089	2.30758	1.24469
UCACCCUUCCAUAUCUAGUCU	MIR-336	.........(((((.......&..)))))..............	...(((((....((.((...((((..&.....................))))..)).)).)))))....	5	5	21	9	0.121581	0.460913	0.174447	0.403886	0.513477	0.296269	0.180524	0.0257812	0.699914	0.0463452	0.246072
UUCAGCUCCUAUAUGAUGCCU	MIR-337-3P	..(((....(((((((.....&))))))).......)))....	.............(((...((((...&.........(((((((.....))))))).))))..)))....	13	8	21	9	0.132579	0.254301	0.229309	0.439144	0.706596	0.57348	0.649722	0.0515623	1.05492	0.479362	2.04779
CUCCUAUAUGAUGCCUUUCUUC	MIR-337-3P-hsa	....(((((((...........&)))))))..............	.............(((...((((...&....(((((((...........))))))).))))..)))....	13	8	21	6	0.102929	0.26909	0.195579	0.475088	0.484069	0.313595	0.452465	0.047534	0.572045	0.0636382	0.722206
GAACGGCGUCAUGCAGGAGUU	MIR-337-5P	(((.((((.(((((.......&..))))).)))))))......	((..((....)))).....((((...&......))))..(((((((...((.....)).)))))))...	5	5	21	9	0.0427972	0.0791497	0.182015	0.19354	0.186862	0.111751	0.738838	0.128906	1.09866	0.792019	1.69385
GAACGGCUUCAUACAGGAGUU	MIR-337-5P-hsa	(((.(((..(((((.......&..)))))..))))))......	.............(((...((((...&..((((((((.....)))))..)))....))))..)))....	5	8	0	2	0.00356675	0.0251459	0.036096	0.0101228	0.0545282	0.00259885	0.0429716	0.00886228	0.508111	0.0138344	0.595799
UCCAGCAUCAGUGAUUUUGUUGA	MIR-338-3P	...((((.....(((..((((((&))).)))..)))...))))..	.............(((...((((...&....((((...(((((.....))))).))))))))..)))....	1	8	1	4	0.570324	0.784007	0.568369	0.736097	0.606614	0.719016	0.919286	0.0370604	1.26691	0.30574	0.713779
UCCAGCAUCAGUGAUUUUGUUG	MIR-338-3P-2	...((((..((((.........&........)).))..))))..	.............(((...((((...&....((((...((((......)))).))))))))..)))....	5	8	0	4	0.0832391	0.757836	0.122954	0.167247	0.592626	0.0857621	0.088479	0.0217529	0.819371	0.00553376	0.236803
UGAGCGCCUCGACGACAGAGCCG	MIR-339-3P-hsa	.(((((....((((.((..((..&..)).)).))))...))))).	.............(((...((((...&...(((...(((((.......)))))..)))))))..)))....	5	8	0	2	0.261796	1.05987	0.121653	1.55104	1.4435	0.227833	0.249883	1.19157	0.898447	1.91122	1.76801
UGAGCGCCUCGGCGACAGAGCCG	MIR-339-3P-mmu	.(((((...(((((((.((....&)))).))))).....))))).	.............(((...((((...&...(((...((((......)))).)))....))))..)))....	13	8	0	2	0.254114	0.210378	0.0952565	0.983054	0.362197	0.0407154	0.0326796	0.298095	0.242278	0.119668	0.444953
UGAGCGCCUCGACGACAGAGCCA	MIR-339-3P-rno	.(((((....((((.((..((..&..)).)).))))...))))).	...((((((((....(((....))).&.)))).....((((.((..((....)).)).)))).))))....	5	7	3	1	0.835771	1.10316	0.262705	1.1547	1.43743	0.44527	0.314415	0.474535	0.683089	0.516715	1.28598
UCCCUGUCCUCCAGGAGCUCACG	MIR-339-5P	..((((.....)))).((..(((&.)))..)).............	...(((((.....((...(((((...&..((((.....))))......)))))..)).....)))))....	9	8	8	2	0.779718	1.02508	0.372095	0.813787	1.19073	0.412351	0.52224	0.574437	0.8934	2.14295	0.932884
GUGCAUUGUAGUUGCAUUGCA	MIR-33A	..(((....((..((((.((.&..))))))...))..)))...	.............(((...((((...&(((((.(((....))).))))).......))))..)))....	5	16	0	0	0.172917	0.0711736	0.39376	0.470149	0.192067	0.598602	0.453961	0.0241698	0.159836	0.0200599	1.05002
GUGCAUUGCUGUUGCAUUGC	MIR-33B	..(((.(((....))).)))&......((........))...	...(((((....((.((...((((..&..(((.(((....))).)))))))..)).)).)))))....	10	8	0	0	0.0312576	0.051719	0.156882	0.126266	0.110167	0.601201	0.338426	0.00161132	0.704962	0.0001	0.253657
UCCGUCUCAGUUACUUUAUAGCC	MIR-340-3P	.......(((..((..((((...&...))))..))...)))....	...((((((..(((.....((((...&..))))...((((.....))))...))).)).....))))....	5	5	21	42	2.12165	2.12954	2.40341	1.90306	1.4658	1.24052	1.00657	0.643723	2.37399	1.99077	1.72841
UUAUAAAGCAAUGAGACUGAUU	MIR-340-5P	.....(((((..(((((.....&.........))))).))))).	.............(((...((((...&.......(((((((((....)))))).)))))))..)))....	5	8	21	5	0.0583522	0.120428	0.15625	0.17882	0.251017	0.230432	0.208652	0.546238	1.44694	0.36177	0.0615181
UCGGUCGAUCGGUCGGUCGGU	MIR-341	.(((..((.((((....(((.&)))...))))))..)))....	...((((..........(((((((((&..))))).))))..((.((((......)))).))))))....	13	9	1	2	3.3475	3.85902	3.97891	2.11498	1.37534	1.56191	1.46721	15.6177	6.22352	1.85588	0.187082
UCUCACACAGAAAUCGCACCCGU	MIR-342-3P	...((..(((((..((((..((.&.))..)).))..)))))..))	.....(((.......(((....))).&.)))...(((((..((((..........)).))..)))))....	5	7	21	7	0.0435173	0.153106	0.106888	0.240372	0.318697	0.0528433	0.12656	0.0217529	0.733564	0.0498038	1.26913
UCUCCCUUCAUGUGCCCAGA	MIR-343-mmu	.........(((.((...((&))....)))))..........	...(((((....((.((...((((((&..................))))))..)).)).)))))....	1	9	21	16	0.211927	0.184315	0.169146	0.495774	0.73751	0.143803	0.281184	0.0845944	0.84629	0.0103758	1.00199
UCUCCCUCCGUGUGCCCAGA	MIR-343-rno	.........((((((.....&..)))))).............	...(((((....((.((...((((((&..................))))))..)).)).)))))....	5	9	21	9	0.208186	0.207092	0.157849	0.623491	0.750372	0.617661	0.73557	0.120849	0.696549	0.193682	1.2489
UGAUCUAGCCAAAGCCUGACUGU	MIR-344-3P-mmu	...........((((..(((.((&......)).)))....)))).	...(((((....((((((....((((&.))))..((....))..)))))).((.....))..)))))....	9	9	8	13	2.37006	2.71163	2.15731	1.52594	1.3156	0.721615	0.737342	5.21827	2.92416	0.518098	2.2846
UGAUCUAGCCAAAGCCUGACCGU	MIR-344-3P-rno	...........((((..(((.((&......)).)))....)))).	...(((((....((.((...((((..&((.((..((....))..)).)).))))..)).)).)))))....	9	16	8	12	0.442906	0.674663	0.339827	0.55757	0.662761	0.582143	0.547322	0.221557	1.78007	0.343785	2.14976
UCAGGCUCCUGGCUAGAUUCCAGG	MIR-344-5P	...(((.(((((.......)))))&......)))............	.............(((...((((...&.((.((.(((((.......)))))..)).)).))))..)))....	10	8	0	3	0.289098	0.754483	0.446553	0.791521	0.941739	0.261618	0.509146	0.368187	0.363417	0.0463452	1.02558
UCAGGCUCCUGGCUAGAUUCCA	MIR-344-5P-2	.(((((...((((..((.....&))....))))......)))))	...(((((....((.((...(((((.&((.(((.....))).))....)))))..)).)).)))))....	13	16	6	3	0.229911	0.59192	0.274039	0.507072	0.577714	0.0970238	0.225543	0.223974	0.198533	0.00484204	0.0724734
GCUGACCCCUAGUCCAGUGCUU	MIR-345-5P	((.(((.....)))..((((..&..))))..........))...	...(((((....((.((...((((..&((((((.....)).))))....))))..)).)).)))))....	5	16	4	0	0.035711	0.0461657	0.0231639	0.248034	0.14574	0.0675702	0.0635239	0.00725095	0.233866	0.0034586	0.0859568
GCUGACUCCUAGUCCAGGGCUC	MIR-345-5P-hsa	((.(((.....)))...(((..&......))).......))...	...(((((....((.((...((((..&((((((.....)))...)))..))))..)).)).)))))....	5	16	3	3	0.748988	0.906631	0.723925	1.37869	0.967692	0.663574	0.74113	0.469701	0.684772	0.537466	0.457594
UGUCUGCCCGCAUGCCUGCCUCU	MIR-346-hsa	.........((((((........&..)))))).............	...(((((....((.....((((...&)))).....((((((..........)))))).)).)))))....	5	13	4	9	0.0252776	0.103793	0.103122	0.208846	0.404452	0.11435	0.199346	0.117627	0.990984	0.0304357	0.648047
UGUCUGCCCGAGUGCCUGCCUCU	MIR-346-mmu	.....((..(((.((.(((....&..))).))...)))..))...	...((((............((((...&)))).....((..((.(((......))).))..)).))))....	5	13	1	9	0.0206322	0.110203	0.0555933	0.175136	0.367006	0.0745004	0.108575	0.124878	0.639345	0.051879	0.63035
UGUCUGCCUGAGUGCCUGCCUCU	MIR-346-rno	.....((..(((.((.(((....&..))).))...)))..))...	...(((((..((.(((...((((...&))))...))))).((.(((......))).))....)))))....	5	13	1	9	0.391517	0.938247	0.881935	0.478528	0.949976	0.310996	0.338299	0.159521	0.88667	0.304357	0.520797
UGUCCCUCUGGGUCGCCCA	MIR-347	..........(((.((...&..))..)))............	...(((((....((.((...(((((.&((.(((...))).))...)))))..)).)).)))))....	5	16	5	8	0.148771	0.64584	0.383826	0.370763	1.23051	0.316194	0.436975	0.0209472	0.360052	0.029744	0.741588
CAGCCCUGCUGUCUUAACCUCU	MIR-349	((((...)))).....((....&..))..((........))...	...(((((....((.((...((((..&((((...))))...........))))..)).)).)))))....	5	16	11	0	0.39729	1.00126	0.325929	0.365971	0.573821	0.264217	0.306139	0.409276	0.472779	0.0899236	0.240173
UGGCAGUGUCUUAGCUGGUUGU	MIR-34A	.(((((......((.((((...&......)))).)).)))))..	...(((((....((.((...((((..&...((((......)))).....))))..)).)).)))))....	5	8	5	1	0.171454	0.729308	0.577138	0.684522	1.13531	0.621992	0.657763	0.0757322	1.13231	0.107217	3.00175
AGGCAGUGUAAUUAGCUGAUUGU	MIR-34B-5P	((((((.((.....)).(((.((&......)).)))..)))))).	...(((((....((.((...((((..&...((((.......)))).....))))..)).)).)))))....	9	8	5	1	0.0885479	0.22759	0.302937	0.183711	0.317325	0.110018	0.122071	0.0435057	0.0908542	0.0401198	0.637934
AGGCAGUGUCAUUAGCUGAUUGU	MIR-34B-5P-hsa	((((((.((.....)).(((.((&......)).)))..)))))).	...(((((....((.((...((((..&...((((.......)))).....))))..)).)).)))))....	9	8	5	0	0.0749101	0.240052	0.295505	0.195969	0.326093	0.116948	0.21366	0.0217529	0.262468	0.0525707	0.710408
AGGCAGUGUAGUUAGCUGAUUGC	MIR-34C-5P	((((((...((...((....(((&..))).))...)).)))))).	.............(((...((((...&.((((((.(((....))))))))).......))))..)))....	9	8	0	1	3.24377	2.07335	3.13955	3.30386	1.51998	3.77353	2.58925	2.48547	1.15923	14.8782	1.27587
UUCACAAAGCCCAUACACUUUC	MIR-350	......((((.(((((......&..))))).........)))).	.............(((...((((...&...........(((((........))))).))))..)))....	5	8	21	11	0.0626235	0.143259	0.0593591	0.0523584	0.143922	0.0363839	0.0658156	0.0201415	0.336497	0.039428	0.18624
UUCACAAAGCCCAUACACUUUCAC	MIR-350-hsa	......((((.(((((........&..))))).........)))).	.............(((...((((...&...........(((((..........))))).))))..)))....	5	8	21	11	0.188349	0.336282	0.231242	0.22236	0.357224	0.15853	0.226339	0.0386717	0.836195	0.0919988	0.371637
UCCCUGAGGAGCCCUUUGAGCCUGA	MIR-351	.....(((((((....(((......&)))...))..)))))......	((((((((((((.(((..........&...))).)))))..)))))))..((.((.....)))).........	13	5	4	0	0.584004	1.02437	0.558508	0.504967	1.11711	0.654045	0.887265	0.522874	0.31799	0.250403	0.4222
UCCCUGAGGAGCCCUUUGAGCCUGU	MIR-351-mmu	.....(((((((....(((......&)))...))..)))))......	((((((((((((.(((..........&...))).)))))..)))))))..........((........))...	13	5	4	0	0.616077	1.0397	0.607301	0.472805	1.0943	0.612463	0.852262	0.555906	0.55522	0.145261	0.960694
AGAGUAGUAGGUUGCAUAGUA	MIR-352	.((((((.(((..(((((...&...)))))..))).)))))).	(((..((.........)).)))....&.((((((.(((..(((((......)))))..))).)))))).	5	6	21	1	0.0465515	1.25418	0.51451	0.635407	1.94363	0.102222	0.512604	0.110376	1.3645	0.437859	1.92139
UUAUCAGAAUCUCCAGGGGUAC	MIR-361-5P	....(((((......((.((((&..)))).))...)))))....	.............(((...((((...&.(((.((.((((....)))).)).)))...))))..)))....	9	8	21	13	0.466744	0.639177	0.58187	0.688842	0.880723	0.767528	1.49721	0.0878171	0.61579	0.10445	0.131463
AACACACCUGUUCAAGGAUUCA	MIR-362-3P	.((...(((.....))).....&..))..((........))...	...(((((....((.((...(((((.&......(((.....)))....)))))..)).)).)))))....	7	8	5	6	0.474211	1.21528	0.619502	0.252924	1.34081	0.125611	0.178359	0.0821775	0.526618	0.210975	0.212364
AACACACCUAUUCAAGGAUUCA	MIR-362-3P-hsa	.((...(((.....))).....&..))..((........))...	...(((((....((.((...(((((.&......(((.....)))....)))))..)).)).)))))....	7	8	5	6	0.14155	0.3179	0.308798	0.183564	0.718238	0.0571748	0.0974873	0.00725095	0.339862	0.0152178	0.160958
AAUCCUUGGAACCUAGGUGUGAAU	MIR-362-5P	.......((((....((((((...&...))))))...)))).....	.....(((((((((..(((((.(((.&.))).)))))......))).))))))....((........))...	5	5	6	7	1.86225	1.59725	2.82463	1.06066	1.14429	0.691295	0.805544	1.09489	0.536713	1.37583	0.252814
AAUCCUUGGAACCUAGGUGUGAGU	MIR-362-5P-hsa	.......((((....((((((...&...))))))...)))).....	...(((((........(((((.(((.&.))).))))).....((((((......))))))...)))))....	5	5	6	7	1.2072	1.36228	1.46102	2.2708	1.57001	2.47757	2.3678	0.592161	1.37627	0.468294	3.93884
AAUUGCACGGUAUCCAUCUGUA	MIR-363	....(((((((((.........&....))))))).....))...	.............(((...((((...&......(((((((......)))))))....))))..)))....	5	8	1	6	1.27603	1.91508	1.25363	2.28007	1.54284	0.869749	0.732004	2.04719	1.53611	4.06247	0.730633
CGGGUGGAUCACGAUGCAAUUU	MIR-363-star	((((((((..(((((((.....&..))))..)))..))))))))	...((((..(((((...(((......&))))))))..((((........)))).........))))....	5	13	21	0	0.380783	0.408696	0.085991	1.3714	0.578862	1.41897	0.582293	0.332738	0.849655	0.571361	0.171071
UAAUGCCCCUAAAAAUCCUUAU	MIR-365	..((((................&..))))((........))...	.............(((...((((...&..((((...(((......)))...))))..))))..)))....	5	8	21	42	0.0584537	0.183931	0.0752892	0.0829227	0.120173	0.116082	0.489782	0.00805661	0.434081	0.0117592	0.351412
AAUUGCACUUUAGCAAUGGUGA	MIR-367	...........((((((((((.&.....))))))....))))..	...(((((....((.((...((((((&.(((((......)))))...))))))..)).)).)))))....	5	12	5	1	0.727681	0.421878	0.904431	0.508425	1.05763	0.289339	0.326574	0.0104736	0.307895	0.0262854	0.0497201
AAUAAUACAUGGUUGAUCUUU	MIR-369-3P	........((((((((.....&)))...)))))..........	.............(((...((((...&....((((..((.....))....))))..))))..)))....	13	8	21	10	0.388327	0.889375	0.381794	0.851947	1.45267	1.26997	0.847635	0.111181	2.91407	0.708321	1.36688
AGAUCGACCGUGUUAUAUUCGC	MIR-369-5P	(((..(((.((((.((......&..)))))).))).))).....	.....((((..((.((..((.(((((&.)))))..))..)).))...))))....((........))...	5	9	2	4	0.129128	0.322578	0.748885	0.303881	0.299347	0.134274	0.496169	0.355297	0.723469	0.224117	0.43484
GCCUGCUGGGGUGGAACCUGGU	MIR-370	........((((((((..((((&......))))..)))))))).	...(((((((((((...((..((...&...))..)).)))))))..(((......)))....))))....	9	5	0	8	4.9067	1.76283	1.98015	1.91184	1.36918	3.50239	3.45755	14.8081	0.423986	8.23562	0.730633
AAGUGCCGCCAUCUUUUGAGUGU	MIR-371-3P	((((..(((((.....)).))).&................)))).	.............(((...((((...&..(((((((((.....)).)))...))))..))))..)))....	7	8	21	42	0.0410761	0.0775846	0.0782244	0.374545	0.304127	0.232164	0.242742	0.0982907	0.469414	0.0166013	0.841028
ACUCAAACUGUGGGGGCACU	MIR-371-5P	.........(((((((.((.&.........)))))))))...	...(((((..(((((((..((.....&..))..))))))).((((.......))))...)))))....	5	5	1	11	3.15044	2.37814	1.15945	2.23007	1.72276	2.92717	1.58807	1.00627	2.04422	1.04934	0.777825
AAAGUGCUGCGACAUUUGAGCGU	MIR-372	.(((((..(((.(((.(((....&))).))).)))....))))).	((((((((((...((((...((....&...)))))).))).)))))))........((........))...	13	5	2	8	0.4918	1.33028	0.274002	1.28033	1.42632	1.12444	0.71264	8.48039	0.417256	2.85611	0.889063
GAAGUGCUUCGAUUUUGGGGUGU	MIR-373	((((.((..(((...........&)))...))...))))......	.............(((...((((...&(((.(((((((....))))))))))......))))..)))....	13	16	1	0	0.0840614	0.22687	0.0913915	0.310271	0.249137	0.459997	0.499957	0.265063	0.282658	0.154254	0.145789
ACUCAAAAUGGGGGCGCUUUCC	MIR-373-star	...(((...((((((((.....&......)).))))))...)))	.............(((...((((...&.......(((((((.....)))))))....))))..)))....	5	8	0	7	0.0727356	0.110485	0.120588	0.861616	0.542774	0.901802	1.07846	0.0298095	0.430716	0.00276688	0.154217
UUAUAAUACAACCUGAUAAGUG	MIR-374A	.....((((.............&..))))((........))...	.............(((...((((...&.....((((.((((....)).)).))))..))))..)))....	5	8	21	8	0.651366	1.35359	0.959799	1.12275	1.46467	0.53623	0.502397	0.212695	1.63874	0.300898	1.17053
AUAUAAUACAACCUGCUAAGUG	MIR-374B	.....((((.............&..))))((........))...	.............(((...((((...&.....((((.((((....)).)).))))..))))..)))....	5	8	21	7	0.157353	0.471438	0.384693	0.69779	1.0879	0.194914	0.288918	0.154687	1.21307	0.0954574	1.19581
GGUUGUAUUAUCAUUGUCCGAG	MIR-374-star	(((.((((..............&..)))))))............	.....((....(((((.((.......&)))))))...))...((..(((.((.....)).)))..))...	5	13	21	19	1.57666	1.37466	1.70212	1.22486	1.32493	0.356909	0.409218	0.0717039	3.12438	0.199907	1.26491
UUUGUUCGUUCGGCUCGCGUGA	MIR-375	...((.....((((..(((...&.)))..))))......))...	...(((((...........(((((..&.....)))))((((..(((....)))..))))..)))))....	5	5	3	7	3.59798	3.67359	1.40419	1.24613	1.52555	2.67595	1.48951	1.36801	2.40764	0.931055	0.908446
AUCGUAGAGGAAAAUCCACGU	MIR-376A	...((((((((......(((.&.)))......))))))))...	...(((((....((..(((.(((((.&)))))...)))......((....)).....)).)))))....	5	13	2	3	0.196432	0.368259	0.418621	0.248621	0.257064	0.0866284	0.0932114	0.0193359	0.442494	0.0214433	1.18317
AUCAUAGAGGAAAAUCCACGU	MIR-376A-hsa	....(((((((......(((.&.)))......)))))))....	...(((((....((.((...((((..&........((.....))....))))..)).)).)))))....	5	8	4	5	0.296699	0.396259	0.601133	0.205945	0.213049	0.156797	0.202975	0.0902341	1.1912	0.0532624	2.17504
GGUAGAUUCUCCUUCUAUGAG	MIR-376A-star	((((((.........(((((.&)))))........))))))..	...(((((.....((...((((....&.(((((.......)))))..))))..)).....)))))....	13	8	3	0	0.663832	0.70289	1.4777	1.62131	0.848636	0.298002	0.368782	0.28037	0.28434	0.7602	0.685126
AUCAUAGAGGAACAUCCACUU	MIR-376B	....(((((((.(((..((..&..)))))...)))))))....	...(((((....((.((...((((..&........((.....))....))))..)).)).)))))....	5	8	4	5	0.41206	0.461759	0.434786	0.441231	0.391105	0.287606	0.286287	0.106347	1.38973	0.158404	0.452537
AUCAUAGAGGAAAAUCCAUGUU	MIR-376B-hsa	....(((((((.....((((..&...))))...)))))))....	.............(((...((((...&..((((..((((........)))).)))).))))..)))....	5	8	21	5	0.250752	0.20657	0.301365	0.134792	0.17031	0.140338	0.11074	0.00886228	0.405479	0.0262854	0.811533
GUGGAUAUUCCUUCUAUGGUU	MIR-376B-star	(((((..........(((((.&......)))))..)))))...	...(((((.......((((.((....&)))))).........(((((.......))))).)))))....	5	13	5	2	1.00863	0.336012	1.56507	2.19228	0.602616	2.8033	2.50756	0.119238	1.10371	0.056721	1.41997
AACAUAGAGGAAAUUUCACGU	MIR-376C	....(((((((......(((.&.)))......)))))))....	.............(((...((((...&..((((((.((....))....)).)))).))))..)))....	5	8	21	5	0.933975	0.431624	0.841306	0.405581	0.284249	0.365572	0.417494	0.0708982	1.14241	0.197832	2.09836
AACAUAGAGGAAAUUCCACGU	MIR-376C-hsa	....(((((((......(((.&.)))......)))))))....	...(((((....((.((...((((..&........((.....))....))))..)).)).)))))....	5	8	4	5	0.669774	0.430874	0.674562	0.237177	0.205093	0.453067	0.223251	0.0386717	1.12895	0.0491121	1.88178
AUCACACAAAGGCAACUUUUGU	MIR-377	..........((((((......&..)).))))............	...(((((....((.((...((((..&...(((.((((....)))))))))))..)).)).)))))....	5	8	0	10	0.108043	0.158893	0.115819	0.26678	0.527511	0.383764	0.418958	0.0725095	0.972477	0.0615631	0.249443
AUCACACAAAGGCAACUUUUGG	MIR-377-rno	..........((((((......&..)).))))............	...(((((....((.((...((((((&.......((((....)))).))))))..)).)).)))))....	5	12	1	10	0.127227	0.155127	0.236642	0.452969	0.542767	0.204443	0.274531	0.105542	2.34707	0.0574128	0.609282
ACUGGACUUGGAGUCAGAAGG	MIR-378	..........(((.((((((.&...........))))))))).	((((((.(((.........)))....&.))))))...(((.(((((((.((.....)))))))))))).	5	7	4	10	1.26865	1.51156	3.25565	1.05404	1.26564	0.92086	1.82598	6.99072	1.95168	0.789944	0.792994
CUCCUGACUCCAGGUCCUGUGU	MIR-378-star	..((((....))))....((((&....)))).............	...(((((....((.((...((((..&..((((....))))........))))..)).)).)))))....	9	8	8	2	0.481482	0.927643	0.558111	0.960771	1.38952	0.838563	0.714678	0.598606	0.930415	0.35001	1.77054
UGGUAGACUAUGGAACGUAGG	MIR-379	.((((((..((((.(((....&.)))...))))..))))))..	...((((((((((.((((..((....&..)).)))).))))))...(((.....)))....))))....	5	5	1	2	3.49925	1.94737	2.36268	1.28258	0.960255	3.49806	2.57342	9.4061	2.90902	8.06961	0.868838
UAUGUAGUAUGGUCCACAUCUU	MIR-380-3P	...((((.(((((..((.....&..))..)))))...))))...	...(((((..(((((...........&..))))).(((((..((.......))..))))).)))))....	5	5	21	3	1.51439	1.67323	1.29237	1.39804	1.75214	1.50214	1.25935	0.389134	1.05492	1.95065	4.67369
UAUGUAAUAUGGUCCACAUCUU	MIR-380-3P-hsa	...(((..(((((..((.....&..))..)))))....)))...	.............(((...((((...&((((.((.(((.....))).)).))))...))))..)))....	5	16	21	10	0.370194	0.384078	0.459052	1.06642	1.01298	0.73894	0.507405	0.0515623	0.985937	0.176389	1.57419
AUGGUUGACCAUAGAACAUGCG	MIR-380-5P	((((....)))).((.((((((&.))))))...)).........	...((((((((((..(((.(((....&...))))))..))))))..((((...)))).....))))....	9	5	10	0	4.24932	4.20984	1.87043	2.17972	2.70471	2.29998	4.49657	3.6577	1.52097	1.70232	0.978391
UAUACAAGGGCAAGCUCUCUGU	MIR-381	........((((.((.......&..)).))))............	...(((((..((...((((.......&.......)))).))..))))).......((........))...	5	5	0	8	4.38217	4.15321	3.36476	2.15024	3.00391	2.14838	2.62896	11.1673	1.93318	2.01775	1.69385
GAAGUUGUUCGUGGUGGAUUCG	MIR-382	.((((......(((((....((&.))..)))))......)))).	...(((((.....((...((((((((&(((....)))......)).))))))..)).....)))))....	9	4	21	10	0.127123	0.443983	0.144483	0.272974	1.25484	0.282409	0.434873	0.271508	0.923685	0.115517	0.728105
AAUCAUUCACGGACAACACUU	MIR-382-star	........((((.((((....&..)).))))))..........	...(((((....((.(((((......&.........))))).((......)).....)).)))))....	5	5	21	8	3.349	2.48999	2.44244	2.02098	1.34635	1.2925	0.597964	0.874948	1.4217	0.14872	0.546079
AGAUCAGAAGGUGACUGUGGCU	MIR-383	.((.(((((((......((((.&......))))))))))).)).	...(((((....(((((((...((((&.))))....))..)))))(((.......)))...)))))....	5	9	6	2	1.23256	2.31586	2.73034	3.91575	2.5595	7.08447	5.11503	1.22541	2.10984	4.65804	2.09751
AGAUCAGAAGGUGAUUGUGGCU	MIR-383-hsa	.((.(((((((......((((.&......))))))))))).)).	...(((((....(((((((...((((&.))))....))..)))))(((.......)))...)))))....	5	9	6	2	0.263593	0.935482	1.78545	3.68516	1.97401	4.35308	2.70171	0.894284	2.36894	8.12564	0.806477
AUUCCUAGAAAUUGUUCACAAU	MIR-384-3P	.....(((((((.((..((...&..))..)).)).)))))....	.............(((...((((...&.......(((.(((....))))))......))))..)))....	5	8	21	9	1.11819	0.582876	0.549143	2.34572	0.971413	1.68232	1.23636	0.150659	1.32748	0.387363	0.768555
AUUCCUAGAAAUUGUUCAUAAU	MIR-384-3P-hsa	.....(((((..((..((((..&...)))).))..)))))....	...(((((....((.((...((((..&.......(((....))).....))))..)).)).)))))....	5	8	21	42	0.423666	0.456043	0.417023	0.848574	0.650152	0.434875	1.02807	0.0660642	0.721786	0.155637	0.506471
UGUAAACAAUUCCUAGGCAAUGU	MIR-384-5P	...............(((((((.&.))).))))............	...(((((((.((((...........&)))))))........((((((....)).))))....))))....	5	13	21	15	0.188158	0.47238	0.369494	0.694302	0.690095	0.210507	0.225882	0.0676756	0.829466	0.10445	1.04075
UUUAAACAAUUCCUAGACAAUAU	MIR-384-5P-hsa	......(((.....((((.((((&..))))...)))).....)))	...(((((....((.((...((((..&.......................))))..)).)).)))))....	9	5	21	14	0.062269	0.182755	0.139652	0.122876	0.239444	0.0485119	0.27487	0.0233642	0.418939	0.0193682	0.122194
GAAUGUUGCUCGGUGAACCCCU	MIR-409-3P	.......((.(((((.((....&..)).)))))......))...	...(((((..........(((((.((&)).)))))..(((((.((......)).)))))..)))))....	5	1	21	10	1.2473	2.40592	1.01249	0.841793	1.14467	0.570015	0.900623	1.17788	1.15419	0.086465	0.220791
AGGUUACCCGAGCAACUUUGCAU	MIR-409-5P	........((((((.....((((&....)))).......))))))	...(((((....((.((...((((..&.((....))..(((....)))..))))..)).)).)))))....	9	8	2	8	0.620514	0.694645	0.233906	1.48391	0.688028	1.56451	0.399477	0.497899	0.607377	0.378371	0.144104
AAUAUAACACAGAUGGCCUGU	MIR-410	....(((((.(((((((....&......)))))))..)).)))	.............(((...((((...&..((((..((((.....))))...)))).))))..)))....	5	8	0	10	0.543062	1.05288	0.698395	1.92177	1.93152	0.545759	0.7707	1.14646	1.28374	1.18561	3.77873
UAGUAGACCGUAUAGCGUACG	MIR-411	.((((((....((.(((((((&.))))))).))..))))))..	...(((((...(((.(((..((....&..)).))).)))..((((((...))))))....)))))....	9	5	0	0	3.13774	2.51588	1.88814	2.9615	1.94447	3.37851	0.28461	8.92431	2.41268	5.40856	3.01692
AACACGGUCCACUAACCCUCAGU	MIR-411-star	...(((((..((...........&..))..)))))..........	...(((((.......(((....))).&...(((((..((.(((.....))).))..))))).)))))....	5	6	6	3	0.353509	0.185119	0.870204	1.49969	0.447079	1.5879	1.35168	0.485814	0.403797	0.444084	2.20622
UAUGUAACACGGUCCACUAACC	MIR-411-star-rno	...(((..(((((..((.....&..))..)))))....)))...	...(((((...((((...........&..))))..(((((..((.......))..))))).)))))....	5	5	0	8	1.51911	1.27757	2.32638	4.39441	2.38208	1.5957	1.36252	0.202221	3.05203	1.60756	1.77644
UUCACCUGGUCCACUAGCCG	MIR-412	.......(((..((......&..))..)))............	...(((((.....((...(((((...&.....((((....)))).)))))..)).....)))))....	5	8	1	7	0.2345	0.474815	0.253936	0.501007	1.10822	0.194048	0.179155	0.054785	1.81204	0.0255936	0.755072
AUCAACAGACAUUAAUUGGGCGC	MIR-421-3P	..(((((((........(((((.&........))))))))).)))	...((((........(((....(((.&)))....))).......((((((......)).))))))))....	5	13	21	6	0.147619	0.159241	0.162716	0.87144	0.37424	0.894872	0.286563	0.0628416	0.440811	0.300898	0.764341
GGCCUCAUUAAAUGUUUGUUG	MIR-421-5P	(((..................&......)))............	...(((((.....((...(((((((.&.................)))))))..)).....)))))....	5	5	21	42	0.0760585	0.174624	0.297401	0.150441	0.245864	0.1516	0.197935	0.0233642	1.21139	0.0159096	1.70734
ACUGGACUUAGGGUCAGAAGGC	MIR-422A	..........(((.((((((((&.........))))))))))).	...((((.(((((.((((((......&..)))))))))))..(((.(((......))).)))))))....	9	5	5	10	2.30036	0.619681	2.44641	1.72746	0.370496	1.83132	1.69365	3.32899	1.70941	5.1125	0.508156
AGCUCGGUCUGAGGCCCCUCAGU	MIR-423-3P	(((.(((((((((....))))).&......))))......)))..	.............(((...((((...&.((.((..(((((....)))))..))...))))))..)))....	7	8	1	1	1.08427	1.67263	2.33646	0.461917	0.468456	0.134274	0.40439	4.28934	1.0179	2.17753	1.87167
UGAGGGGCAGAGAGCGAGACUUU	MIR-423-5P	....(((((((..(((..((...&..))....)))..))))))).	...(((((((((...((((.......&....))))..))))).((((............))))))))....	5	5	21	4	0.00467018	0.00793419	0.0143318	0.142828	0.145689	0.38463	0.211188	0.0604246	0.100949	0.0428866	0.0547764
AAUGACACGAUCACUCCCGUUGA	MIR-425	...(((((((.............&)))).....))).........	.............(((...((((...&......((((((((....)).))))))....))))..)))....	13	8	21	6	0.125911	0.525382	0.303099	0.320002	0.694143	0.16546	0.749596	0.102319	0.158154	0.182614	0.182026
AUCGGGAAUGUCGUGUCCGCC	MIR-425-star	..(((((....((.((..((.&..))..))))..)))))....	...(((((....((..(((((.....&.))))).(((..((....))..))).....)).)))))....	5	5	21	2	2.65076	1.69127	1.26928	1.79794	1.6153	1.17988	1.82915	0.954709	4.77994	0.500114	1.29188
UAAUACUGUCUGGUAAUGCCGU	MIR-429	...........((((.(((...&..)))))))............	...(((((....(((((.........&....)))))..((((.(((.....)))))))...)))))....	5	5	2	11	1.39145	2.25252	1.93196	1.45855	1.58921	0.824703	1.22051	0.340795	1.72455	0.894394	3.83772
UAAUACUGUCUGGUAAAACCGU	MIR-429-hsa	...........((((.......&.....))))............	.............(((...((((...&..((((....(((.....)))...))))..))))..)))....	5	8	21	11	2.1053	2.51809	1.94629	1.58722	1.68884	0.777057	0.685796	1.51787	1.844	1.85381	3.64979
UGUCUUGCAGGCCGUCAUGCA	MIR-431	......(((((.((.(((((.&..))))).))...)))))...	((..((....)))).....((((...&))))..(((((.((.(((((...))))).))...)))))...	5	13	0	6	0.131835	0.710824	0.165714	0.116388	0.67783	0.0554422	0.0638314	0.168383	1.20802	0.081623	0.724734
UCUUGGAGUAGGUCAUUGGGUGG	MIR-432	.....(((((((.....((..((&.......))..))))))))).	...((((..(((((..(((((.((..&)))))))))))).....((..(((.....)))..))))))....	9	13	21	5	0.444772	0.881591	0.558806	0.373713	0.9058	0.699958	1.2637	0.373827	1.0667	0.143186	1.42503
CUGGAUGGCUCCUCCAUGUCU	MIR-432-star	..(((((((............&......)))))))........	...((((......(((..........&)))((((((......(((....)))..)))))).))))....	5	13	5	2	0.17645	0.600478	0.703957	0.802018	1.15749	0.552689	0.858139	0.335155	1.65388	0.498038	1.01631
AUCAUGAUGGGCUCCUCGGUGU	MIR-433-3P	........((((....((((((&....))))))......)))).	...(((((......((((((.((...&....)).))))))...((((((....))))))..)))))....	9	5	21	8	0.704195	0.43644	0.611599	0.678408	0.834174	1.05254	1.74945	1.32128	1.22317	0.051879	0.240173
UACGGUGAGCCUGUCAUUAUUC	MIR-433-5P	.(((((..((............&..))..)))))..........	...(((((....((.((...((((..&...(((((.....)))))....))))..)).)).)))))....	5	8	21	1	2.61557	0.769926	1.56789	2.27273	0.958804	3.06838	0.88789	0.621165	1.11885	1.37583	0.591585
UUUGAACCAUCACUCGACUCCU	MIR-434-3P	...(((....((..(((.....&)))..)).....)))......	...(((((....((.((...((((..&.((((........)))).....))))..)).)).)))))....	13	8	21	42	0.296349	0.602181	0.19641	0.43202	0.696165	0.552689	0.60553	0.373021	1.2871	0.408115	1.36688
GCUCGACUCAUGGUUUGAACCA	MIR-434-5P	((..((...(((((.(((....&)))...)))))..)).))...	.............(((...((((...&((...((..(((((....))))).))..))))))..)))....	13	16	0	9	3.8718	2.6697	3.46827	2.40509	1.51815	2.4871	1.40543	6.13914	0.54176	3.07193	0.43484
UUGCAUAUGUAGGAUGUCCCAU	MIR-448	..(((((((..((.....))..&.))))))).............	.............(((...((((...&..(((((((..((.....))...)))))))))))..)))....	7	8	3	2	3.25087	2.17889	1.80868	2.72478	1.81447	4.22054	1.84965	1.5227	1.46208	2.51509	1.71324
UGGCAGUGUAUUGUUAGCUGGU	MIR-449A	.(((((.........((.((((&......)))).)).)))))..	...(((((....((.((...((((..&...((((.........))))..))))..)).)).)))))....	9	8	2	1	0.844305	1.3718	1.07155	1.45367	1.5348	2.52782	1.87008	0.674339	2.90565	1.89393	4.09053
AGGCAGUGUAUUGUUAGCUGGC	MIR-449B-hsa	((((((.........((.((((&......)))).)).)))))).	...(((((......(((..((((((.&.........)))))).)))(((......)))...)))))....	9	5	0	1	0.610077	0.426933	1.04469	1.97135	0.954683	1.76982	1.72669	1.15532	1.87597	0.953882	2.7127
AGGCAGUGUUGUUAGCUGGC	MIR-449B-mmu	((((((.........((.((((&......)))).)).)))))).	...(((((......(((..((((((.&.........)))))).)))(((......)))...)))))....	9	5	0	1	0.157874	0.266541	0.582205	1.26127	0.715015	0.848092	1.28779	0.228002	0.580458	0.284989	0.738217
AGGCAGUGUGUUGUUAGCUGGC	MIR-449B-rno	((((((.........((.((((&......)))).)).)))))).	...(((((......(((..((((((.&.........)))))).)))(((......)))...)))))....	9	5	0	1	0.205473	0.20639	0.487851	1.76034	0.904107	1.28643	1.70482	0.795188	1.26523	0.839748	2.45061
AGGCAGUGCAUUGCUAGCUGG	MIR-449C	((((((.((((.((.......&..))))))......)))))).	...(((((....((.((...((((((&.((((((.....))).)))))))))..)).)).)))))....	5	12	6	1	0.538439	0.330333	1.50147	2.06851	2.12668	0.227833	0.432518	0.0402831	0.672994	0.0774726	1.32138
UUUUGCGAUGUGUUCCUAAUAU	MIR-450A-5P	...(((((..............&))))).((........))...	.............(((...((((...&...(((((.(((((...))))))))))...))))..)))....	13	8	21	3	0.402749	0.673283	0.37913	0.50919	0.96046	0.526701	0.323487	0.439085	0.819371	0.818997	0.637092
UUUUGCGAUGUGUUCCUAAUGU	MIR-450A-5P-rno	...(((((..............&))))).((........))...	.............(((...((((...&...((((((((.......))).)))))...))))..)))....	13	8	21	4	0.664135	0.836758	0.491283	0.818953	1.41078	1.2076	0.931923	1.00788	1.43348	1.01475	2.58629
AUUGGGAACAUUUUGCAUGCAU	MIR-450B-3P	....((((.((...((((((..&..)))))).)).)))).....	...(((((((((.((((.........&))))))))).....((((((....)))))).....))))....	5	13	2	5	0.183425	0.314967	0.104423	0.547283	0.502502	0.936453	1.1204	0.15227	1.06838	0.16878	0.31686
UUUUGCAAUAUGUUCCUGAAUA	MIR-450B-5P-hsa	....(((.((((..........&.))))))).............	.............(((...((((...&....((((((((((....))))).)).)))))))..)))....	5	8	21	8	2.87167	2.92962	1.72629	1.77971	2.15783	3.36118	3.22571	1.18835	0.792451	3.51325	1.6256
UUUUGCAGUAUGUUCCUGAAUA	MIR-450B-5P-mmu	....((((...((...(((...&)))...))......))))...	.............(((...((((...&....(((..(((((....)))))....)))))))..)))....	13	8	4	4	3.623	3.29555	2.94253	1.78391	2.10479	3.1065	3.60548	5.27225	0.984254	2.97094	2.18347
UUUUGCAGUAUGUUCCUGUAUA	MIR-450B-5P-rno	....((((.(((.....(((((&...))))))))...))))...	...(((((....((.((...(((((.&...(((((.......))))).)))))..)).)).)))))....	9	8	2	3	0.546749	1.10105	0.853245	0.662011	1.11295	0.425346	0.570961	0.135351	0.688137	0.105141	1.29272
AAACCGUUACCAUUACUGAGUU	MIR-451	.............(((.((...&))))).((........))...	.............(((...((((...&....((..((((....)).))..)).....))))..)))....	13	8	21	42	0.181897	0.609575	0.319698	1.47296	1.09449	1.5827	0.858681	0.0733152	0.94724	0.100299	0.822489
AACUGUUUGCAGAGGAAACUGA	MIR-452	........((((((((......&..........))))))))...	...(((((....((.((...((((((&..(((....)))((....))))))))..)).)).)))))....	5	12	10	8	2.16079	1.12945	1.06325	1.62273	2.1414	1.31329	0.541008	1.0385	0.844608	2.17062	0.492145
CUCAUCUGCAAAGAAGUAAGUG	MIR-452-star	.......(((((((.(((....&.....)))..)))).)))...	...(((((.....((...(((((...&....(((....)))......)))))..)).....)))))....	5	8	8	7	0.473499	0.349127	1.10099	0.543941	1.28872	1.13223	0.709829	0.123266	1.00108	0.192298	4.19334
UCAGUCUCAUCUGCAAAGAAG	MIR-452-star-hsa	............(((((((..&..........)))).)))...	.....((((....(((...(((....&...)))....)))...(((((.((.....)).))))))))).	5	5	3	2	0.150944	0.217785	2.03062	0.141279	0.178288	0.142937	0.569773	0.634861	1.29215	1.45676	0.413773
AGGUUGUCCGUGGUGAGUUCGCA	MIR-453-hsa	.........((((.(((...(((&.....)))...)))))))...	.....((((.((((.....(((((((&.))))))).)))).(((..(((((...))).))..))).)))).	9	9	14	1	0.16193	0.154077	0.308228	0.685648	0.954936	0.374235	0.662708	0.0644529	0.901812	0.0747058	0.417143
AGGUUGCCUCAUAGUGAGCUUGCA	MIR-453-mmu	.....((.....((((.((.(((.&..))).)))).))...))...	...(((((....((.((...((((..&..((.((.((.....))))..)).))))..)).)).)))))....	5	8	6	7	0.451203	0.121009	0.834505	0.723465	0.394185	0.509375	0.510398	0.0886228	1.50414	0.161171	2.86017
AGGUUGUCCAUAGUGAGUUUGCA	MIR-453-rno	.((....)).(((.(((...(((&.....)))...))))))....	...((((.(((.((.((..(((((((&.))))))).)).)))))...((((...)))).....))))....	9	9	14	1	0.491933	0.230775	0.6143	0.106118	0.163987	0.0381165	0.145562	0.0596189	1.00781	0.114134	1.65256
UAGUGCAAUAUUGCUUAUAGGGU	MIR-454_1	....(((.....((.((((.((.&)).))))..))....)))...	.............(((...((((...&....(((.(((.(((.....)))..))))))))))..)))....	13	8	9	4	0.457939	0.217647	0.757691	0.928462	0.890969	1.14263	0.927955	0.2135	1.63874	0.143186	0.572203
ACCCUAUCAAUAUUGUCUCUGC	MIR-454-star	...................(((&..))).((........))...	...((((((..((((((..((((((.&...........))))))...))).))).)).....))))....	9	5	21	42	1.95429	2.43883	2.17873	1.14769	1.70689	1.07073	1.36587	0.768601	1.72455	1.03412	1.17559
GCAGUCCACGGGCAUAUACAC	MIR-455-3P	((((...((((.(((((....&..)))))))))...))))...	...(((((.......((..(((....&...))).)).(((((((......)))))))...)))))....	5	5	8	0	0.107358	0.133112	0.357094	1.51051	0.347963	0.0389828	0.119016	0.0459227	0.546808	0.821072	0.300849
GCAGUCCAUGGGCAUAUACAC	MIR-455-3P-hsa	((((......(((((((....&..))))))).....))))...	...(((((...........(((....&...)))....(((((((......)))))))...)))))....	5	5	8	0	0.0759096	0.2241	0.275439	1.88921	1.01594	0.561352	0.593222	0.0209472	0.56195	0.28153	0.851141
UAUGUGCCUUUGGACUACAUCG	MIR-455-5P	.....((....((((..(((((&.)).)))..))))...))...	...(((((.....((...(((((((.&...((.((...))))...)))))))..)).....)))))....	9	8	4	11	0.448255	2.49254	0.769584	0.337787	1.95462	0.248624	0.488264	2.02704	1.90962	0.174313	0.879793
UGAUAGACACCAUAUAAGGUAG	MIR-463-mmu	.((.((((..(((((.......&..)))))..))))))......	.............(((...((((...&..(((((((((......))).))).)))..))))..)))....	5	8	2	4	0.223798	0.319532	0.573707	0.137986	0.321263	0.0710353	0.292123	0.145019	0.669629	3.44822	0.371637
UGAUAGACGCCAAUUUGGGUAG	MIR-463-rno	.((.(((((.((...(((....&)))..)).)))))))......	.............(((...((((...&..(((((((((......))).))).)))..))))..)))....	13	8	21	4	0.146384	0.29393	0.12392	0.507054	0.635479	0.173257	0.256356	0.282787	0.740294	1.42564	1.12587
UACCUAAUUUGUUGUCCAUCA	MIR-463-star	(((..................&..))).((........))...	...(((((....((.((...(((((.&....................)))))..)).)).)))))....	5	5	21	42	0.795703	1.26461	0.780448	0.698378	1.38767	0.717283	0.552403	0.0612303	2.20742	0.100991	1.4461
UACCAAGUUUAUUCUGUGAGAUA	MIR-464	...(((((.........(((((.&.........)))))..)))))	...((((..(((((((...(((....&......)))....)))).)))...((.....))...))))....	5	5	21	4	4.41323	3.51243	1.48651	2.33664	1.94149	3.36465	1.7762	2.90441	1.0667	5.65896	3.66665
GAUCAGUGCCUUUCUGAGUAGA	MIR-465-3P	..((((.......))))(((((&.............)))))...	...(((((....((.((...((((((&..((((.......))))...))))))..)).)).)))))....	9	12	5	3	3.14874	0.541317	2.05146	4.43032	2.79927	1.46142	1.26903	0.117627	1.00108	1.48512	1.61464
UAUUUAGAACGGUGCUGGUGUGA	MIR-465-5P	....(((((((((....((((((&)))))))))))..))))....	...((((((((((..(((....))).&....))))))......((((((....))))))....))))....	1	7	21	5	1.63469	1.41833	1.09728	1.20898	1.4595	1.83046	1.58636	0.619554	0.890035	0.149412	0.491302
UAUUUAGAAUGGCACUGAUGUGA	MIR-465A-5P	....((((((((((...(((...&.))).))))))..))))....	...((((((((((..(((....))).&....))))))((((...(((....))).))))....))))....	5	7	1	5	0.021004	0.0642229	0.0249971	0.0470278	0.0330091	0.0892273	0.0497199	0.0370604	0.0454271	0.0214433	0.0337086
GAUCAGGGCCUUUCUAAGUAGA	MIR-465ABC	..............((((((((&.............))))))))	((..((....)))).((((...((((&)))).)))).....((((((((.((.....))...))))))))	9	1	21	14	2.56305	1.30549	1.01436	2.79393	1.43908	3.7077	2.49672	0.501121	0.671312	1.37998	0.972492
UAUUUAGAAUGGUGCUGAUCUG	MIR-465B-5P	....(((((((((..(((....&)))...)))))..))))....	...(((((.....((...((((((((&................)))).))))..)).....)))))....	13	9	21	6	0.608297	1.89148	0.543643	0.516167	1.73862	0.862819	1.24094	1.44858	1.46713	0.0733223	0.600855
UAUUUAGAAUGGCGCUGAUCUG	MIR-465C-5P	....((((((((((.(((....&)))..))))))..))))....	...(((((.....((...((((((((&................)))).))))..)).....)))))....	13	9	21	5	0.89788	1.64258	0.393525	1.19966	1.72088	1.83566	0.958035	2.07538	2.2478	0.136269	0.899176
UAUUUAGAAUGGUACUGAUGUG	MIR-465D	....((((((((((...(((..&.))).))))))..))))....	.............(((...((((...&........(((..((....))..)))....))))..)))....	5	8	21	6	1.4992	1.96738	1.55148	1.03577	1.59606	0.857621	1.87479	5.71939	1.1525	0.287756	1.63318
UAUGUGUGUGUACAUGUACAUA	MIR-466A-5P	....((.((((((.........&..))))))))...........	.............(((...((((...&((((.(((((((....)))))))))))...))))..)))....	5	16	0	1	0.578619	0.40457	1.26417	3.29766	1.40003	1.35314	0.916008	0.0233642	0.183391	0.19714	2.16746
UAUACAUACACGCACACAUAAGA	MIR-466ABCE-3P	....(((((..............&..)))))..............	...(((((....((.((...((((((&.....................))))))..)).)).)))))....	5	9	21	16	0.267532	0.21956	0.650829	0.338423	0.464355	0.0987564	0.249214	0.0128906	0.306212	0.0034586	0.0682598
GAUGUGUGUGUACAUGUACAUG	MIR-466B-5P	((((...((((((.........&..)))))))))).........	.............(((...((((...&((((((((........))))))))......))))..)))....	5	16	0	0	0.244798	0.315891	1.31036	2.45883	1.21143	2.32164	2.1764	0.217529	0.965747	1.95618	3.22759
UAUGUGUGUGUGUAUGUCCAUG	MIR-466B-5P-rno	......((.(((((((......&.)))))))))...........	.............(((...((((...&.........(((((((.......)))))))))))..)))....	5	8	21	9	0.632588	0.540243	0.898074	0.94315	0.918996	1.78974	1.54613	0.343212	0.58214	0.282914	0.844399
GAUGUGUGUGUGCAUGUACAUA	MIR-466C-5P-mmu	((((...((((((.........&..)))))))))).........	.............(((...((((...&((((((((........))))))))......))))..)))....	5	16	0	0	0.118658	0.166318	0.432519	2.21231	1.55454	1.59136	1.59881	0.0894284	0.573728	0.324417	2.31241
UGUGAUGUGUGCAUGUACAUG	MIR-466C-5P-rno	...(((((((((.........&..))))).)))).........	.............(((...((((...&(((((((((((....)))))))))))...))))..)))....	5	16	1	0	0.638438	0.817807	1.32623	2.82674	1.59284	1.82006	2.40935	0.858029	0.540078	5.6389	2.29977
UGUGUGUGCGUACAUGUACAUG	MIR-466D-5P	....((.((((((.........&..))))))))...........	.............(((...((((...&...(((((((.((((....)))))))))))))))..)))....	5	8	2	3	0.768797	0.483276	1.82778	2.60379	1.15357	3.87316	2.5194	0.0628416	0.637662	0.453077	1.22699
GAUGUGUGUGUACAUGUACAUA	MIR-466E-5P	((((...((((((.........&..)))))))))).........	.............(((...((((...&((((((((........))))))))......))))..)))....	5	16	0	0	0.164256	0.315532	0.621904	1.28002	1.19705	1.52466	1.21723	0.0145019	0.0454271	0.0747058	0.15843
UACGUGUGUGUGCAUGUGCAUG	MIR-466F-5P	.((((((....))))))(((((&...))))).............	...(((((.....((...(((((...&(((((((....)))))))..)))))..)).....)))))....	9	16	0	0	0.175744	0.140464	0.839013	1.8112	0.938346	1.6676	1.99985	0.319042	0.817688	0.408115	1.85987
AUACAGACACAUGCACACACA	MIR-466G	....((((.(((((.......&..)))))..))))........	.............(((...((((...&.........(((((.........))))).))))..)))....	5	8	21	4	0.131108	0.185412	0.607165	0.14511	0.408002	0.252955	0.514398	0.0555906	0.901812	0.113442	1.18148
UGUGUGCAUGUGCUUGUGUGUA	MIR-466H	.((((((...(((......)))&..)))))).............	.............(((...((((...&.((((((((..((....))..)).))))))))))..)))....	11	8	3	5	0.499661	0.48757	0.910003	1.61107	1.50573	2.30691	1.65486	0.15791	0.501381	0.228959	1.82869
UAAGUGCCUGCAUGUAUAUGCG	MIR-467AB	((((((...((..(((((((..&.))))))).))....))))))	.............(((...((((...&...((((.(((((....)))))..))))..))))..)))....	5	8	0	9	0.385242	0.295315	0.556675	1.17383	0.664617	0.19578	0.324951	0.102319	0.711692	0.0961491	1.39132
AUAUACAUACACACACCUACAC	MIR-467A-star	.....(((((............&..)))))..............	.............(((...((((...&.....(((((..............))))).))))..)))....	5	8	21	42	0.0477203	0.0596532	0.158183	0.0691156	0.093539	0.0415816	0.0663355	0.00805661	0.208628	0.0138344	0.0859568
AUAUACAUACACACACCAACAC	MIR-467B-star	.....(((((............&..)))))..............	.............(((...((((...&.....(((((..............))))).))))..)))....	5	8	21	42	0.101662	0.172231	0.390824	0.16027	0.247101	0.0848959	0.213755	0.00805661	0.376877	0.047037	0.153374
UAAGUGCGUGCAUGUAUAUGUG	MIR-467C	((((((((.(((((........&...)))))))).....)))))	.............(((...((((...&...((((((((((....))))).)))))..))))..)))....	5	8	7	3	0.306714	0.832295	0.668963	1.82231	1.08837	0.203577	0.833374	0.625193	0.535031	2.60087	0.665744
UAAGUGCGCGCAUGUAUAUGCG	MIR-467D	((((((((.(((((........&...)))))))).....)))))	.............(((...((((...&...((((((((((....))))).)))))..))))..)))....	5	8	0	3	0.294672	0.279297	0.313232	0.380886	0.476927	0.0996227	0.453229	0.100708	0.141329	0.198524	0.36321
AUAAGUGUGAGCAUGUAUAUGU	MIR-467E	.(((((..(((.(((((((((.&.)))))).))))))..)))))	.............(((...((((...&....((((((((((....))))))))))..))))..)))....	5	8	1	4	0.268978	0.272802	0.30627	1.21655	0.768431	0.602068	0.654676	0.248949	1.05492	0.513948	2.39246
UAUGACUGAUGUGCGUGUGUCUG	MIR-468	...((..((((.(((((((....&.))))))))))).))......	...((((.......((((........&...))))((((.(((((((.....))))))))))).))))....	5	5	21	0	1.81128	2.68792	2.43769	1.56801	2.20061	2.74612	2.88364	5.81124	3.08231	1.22365	3.15681
UGCCUCUUUCAUUGAUCUUGGUGUCC	MIR-469	.............((...((((((..&....))))))...))......	...((((((..(((((.((((.((((&.............))))))))....)).))).)).....))))....	5	9	21	19	0.886891	0.973647	1.08848	0.645628	0.897611	0.43141	0.411658	0.130517	2.5456	0.0906153	1.31632
UUCUUGGACUGGCACUGGUGAGU	MIR-470	.....((((.((((...((((..&)))).))))))))........	...(((((.....((((((((.((..&.)))))))))).....(((..........)))...)))))....	13	5	21	15	2.10018	1.74266	1.60339	0.939791	1.20024	2.13712	2.06578	2.24296	1.79521	1.03412	1.168
UACGUAGUAUAGUGCUUUUCAC	MIR-471	...((((...((.((.......&......))...)).))))...	.............(((...((((...&((((.(((..((....))..)))))))...))))..)))....	5	16	21	1	1.60861	0.754999	1.40232	1.63136	0.957814	1.66673	1.33818	0.465672	1.80699	4.82682	1.20171
UCACUCCUCCCCUCCCGUCUU	MIR-483-3P	..((.................&..))..((........))...	...(((((....((.((...((((..&.....................))))..)).)).)))))....	5	5	21	42	0.107751	0.162564	0.0946245	0.149854	0.210327	0.0961576	0.131875	0.0418944	0.477826	0.0249019	0.153374
UCACUCCUCUCCUCCCGUCUU	MIR-483-3P-hsa	..((.................&..))..((........))...	...(((((....((.((...((((..&.....................))))..)).)).)))))....	5	5	21	42	0.188515	0.268809	0.303966	0.150049	0.421295	0.145536	0.35797	0.054785	0.847973	0.0325108	0.321917
AAGACGGGAGAAGAGAAGGGAG	MIR-483-5P	....((((((((((...((...&.......)).)))))).))))	.....(((((((....((((......&....)))).....))).(((((.((.....)).))))))))).	5	5	21	0	0.030277	0.0229029	0.259138	0.142779	0.0809009	0.267682	0.601688	0.221557	1.10035	0.0594879	0.49383
AAGACGGGAGGAAAGAAGGGAG	MIR-483-5P-hsa	(((.(((((((......((...&.......)).)))))))))).	.....(((((((....(((..((.((&..))))...))).))).(((((.((.....)).))))))))).	5	9	21	0	0.0251546	0.0198564	0.19091	0.171648	0.0700148	0.287606	0.612586	0.11521	0.821053	0.0456535	0.178655
UCAGGCUCAGUCCCCUCCCGAU	MIR-484	.(((((..((........(((.&)))........))...)))))	...(((((....((.((...((((((&..(((........)))...)).))))..)).)).)))))....	13	12	21	3	0.290037	0.552123	0.238773	0.490608	0.729859	0.343049	0.305927	0.308568	0.678042	0.142494	0.279781
GUCAUACACGGCUCUCCUCUCU	MIR-485-3P	((.....(((((..........&......))))).....))...	...(((((...........(((....&)))....(((((................))))).)))))....	5	13	21	7	0.175935	0.823535	0.560007	1.51229	1.54354	0.142071	0.519406	0.18933	0.901812	0.372145	0.656474
GUCAUACACGGCUCUCCUCU	MIR-485-3P-2	((.....(((((........&......))))).....))...	...(((((...........(((....&)))....(((((..............))))).)))))....	5	13	21	7	0.0560583	0.27014	0.180913	0.598729	0.511472	0.0597736	0.181627	0.0829831	0.306212	0.204749	0.306748
AGAGGCUGGCCGUGAUGAAUUC	MIR-485-5P	(((((.((((....((((....&))))..)))).))))).....	.....((((......(((....))).&(((((.((((....((((....))))..)))).))))))))).	13	14	11	0	1.11567	0.67853	1.61899	1.87319	0.65241	2.4204	2.24366	0.580882	0.531666	0.397047	0.160958
UCCUGUACUGAGCUGCCCCGAG	MIR-486-5P	....(((....((.((..(((.&)))...)).))....)))...	((((((.....(((((..........&..))))))))))).((...(((.((.....)).)))..))...	13	5	21	11	0.550424	1.52828	0.452153	0.596091	1.38565	0.51284	0.912284	0.485008	0.511476	0.109292	0.166857
AAUCAUACAGGGACAUCCAGUU	MIR-487A	...((..(((((((........&.........))).))))..))	.............(((...((((...&...(((((.(((((.....)))))))))).))))..)))....	5	8	4	3	0.14559	0.168381	0.196979	1.72143	0.84073	3.2555	1.3044	0.103125	1.04482	0.56721	0.785409
AAUCGUACAGGGUCAUCCACUU	MIR-487B	...(((((..((....))....&..)))))..............	.............(((...((((...&...((((((((((.....))))).))))).))))..)))....	7	8	4	4	0.36527	0.894965	0.282437	1.12331	1.13055	4.35568	2.78953	0.252978	0.750389	3.91583	2.53994
UUGAAAGGCUGUUUCUUGGUCU	MIR-488	.....((((.......((((..&......))))......)))).	.............(((...((((...&..(((.(((((.....))))))))......))))..)))....	5	8	0	4	2.77034	1.26287	1.2506	2.07636	0.819598	4.29504	3.15386	1.47114	1.46881	3.1079	1.20845
UUGAAAGGCUAUUUCUUGGUCU	MIR-488-hsa	.....((((.......((((..&......))))......)))).	.............(((...((((...&..(((.(((((.....))))))))......))))..)))....	5	8	0	4	0.596409	0.526731	0.733822	1.54667	0.506894	5.10068	2.92454	0.045117	1.2871	0.581737	1.527
CCCAGAUAAUGGCACUCUCAA	MIR-488-star	..((((..((((((.......&.....))))))..))))....	...(((((....((.((...(((((.&.(((.....)))........)))))..)).)).)))))....	5	8	9	2	0.359361	0.810678	0.439455	1.93092	0.651486	0.486852	0.563386	0.238476	0.348275	1.10606	0.094384
CCCAGAUAAUAGCACUCUCAA	MIR-488-star-mmu	..((((..((.(((.......&.....))).))..))))....	(((.(((((.(((..(((........&....)))..))).))))).))).....((........))...	5	5	21	2	2.06996	2.529	1.00589	1.18828	1.20836	1.25265	1.29619	0.169189	0.343227	0.271846	0.225005
GUGACAUCACAUAUACGGCAGC	MIR-489-hsa	(((....)))....((((((..&.....))))))..........	.............(((...((((...&(((....))).(((((((....))))))).))))..)))....	5	16	21	14	0.0421584	0.0701902	0.178646	0.306488	0.638915	0.110018	0.114496	0.0322265	0.708327	0.207516	1.62981
AAUGACACCACAUAUAUGGCAGC	MIR-489-mmu	.(((......)))..((((((..&.....))))))..........	...(((((.......(((........&...))).........((((((.......)))))).)))))....	5	5	4	15	0.245656	0.146695	0.097189	0.817876	0.55704	0.21224	0.181871	0.045117	1.05155	0.255245	2.56269
AAUGACAUCACAUAUAUGGCAGC	MIR-489-rno	.(((......)))..((((((..&.....))))))..........	...(((((.......(((........&...))).........((((((.......)))))).)))))....	5	5	21	15	0.456631	0.267663	0.385857	1.97429	1.29174	0.790918	0.818924	0.00725095	0.235548	0.034586	0.72979
CAACCUGGAGGACUCCAUGCUG	MIR-490-3P	......(((((((..(((((..&..)))))..))))))).....	.....((((....(((..........&....)))((((((..(((((....)))))..)))))).)))).	5	5	0	0	2.01705	4.37039	4.10962	0.951645	3.31844	0.702557	0.921812	12.329	1.05828	0.691028	0.693554
CCAUGGAUCUCCAGGUGGGU	MIR-490-5P	((.(((....)))))..(((&......)))............	...(((((....((.((...((((..&((((((....)))..)))..))))..)).)).)))))....	9	16	2	5	0.632599	0.914491	0.509281	1.13292	0.957151	1.89456	1.36368	0.236864	0.716739	0.176389	0.144104
CUUAUGCAAGAUUCCCUUCUAC	MIR-491-3P	.....(((((((..........&.........))))..)))...	.............(((...((((...&..(((((.(((......)))....))))).))))..)))....	5	8	21	42	0.141908	0.263441	0.132851	0.363786	0.415808	0.563085	0.563386	0.0314208	0.56195	0.145261	0.504786
AGUGGGGAACCCUUCCAUGAGG	MIR-491-5P	((((((..((......((((..&)))).....))..))))))..	...(((((....((.((...((((((&.((((((.....))))))..))))))..)).)).)))))....	13	12	4	1	0.440371	0.0837736	0.384656	2.05989	0.419954	1.86944	2.5437	0.153076	0.368464	0.141803	0.810691
AGGACCUGCGGGACAAGAUUCUU	MIR-492	(((((..(((..((.........&..)).))).))))).......	...((((((((..((((((.......&.))).)))..))))..((.....))...........))))....	5	5	11	1	2.84296	2.63219	1.94336	1.64252	1.93813	2.4256	2.54781	1.80307	1.0953	1.66359	0.432312
UGAAGGUCUACUGUGUGCCAGG	MIR-493	.((((....((.((((((....&..)))))).))))))......	...(((((...((((((..(((....&.....))).)))))).....(((.....)))...)))))....	5	5	1	4	1.88249	2.07518	2.14067	1.39664	1.9138	1.39732	1.94951	6.27288	1.02127	1.66912	2.41269
UGAAGGUCCUACUGUGUGCCAGG	MIR-493-mmu	.((((.....((.((((((....&..)))))).))))))......	...(((((...((((((..(((....&.....)))..)))))).....(((.....)))...)))))....	5	5	1	4	1.5979	1.2209	1.53804	1.19819	1.49609	1.27171	1.58331	5.50589	1.00949	3.3832	2.74472
UUGUACAUGGUAGGCUUUCAUU	MIR-493-star	..(((.((((((.((.......&..)).))))))....)))...	...(((((...(((((..........&))))).((((((.((.........)).)))))).)))))....	5	13	21	9	3.50145	2.25343	3.06985	2.84052	2.0391	3.44608	3.14154	2.03671	2.44633	0.34171	0.367423
UGAAACAUACACGGGAAACCUC	MIR-494	.((..(((((..((....))..&..)))))...)).........	.............(((...((((...&.....(((((..((....))....))))).))))..)))....	7	8	2	5	0.0816713	0.171301	0.03783	0.678506	0.556315	0.23303	0.148523	0.0402831	0.360052	0.4344	0.349726
AAACAAACAUGGUGCACUUCUU	MIR-495	...((((.(((((..((.....&..))..))))).)).))....	...(((((.......((.........&..))....(((((..((.......))..))))).)))))....	5	5	0	8	0.0313654	0.0620341	0.0509605	0.166758	0.221728	0.270281	0.213235	0.054785	0.499698	0.0159096	0.064889
UGAGUAUUACAUGGCCAAUCUCC	MIR-496_1	.(((((....(((((........&......)))))....))))).	.............(((...((((...&...((((.((..((.......))..))))))))))..)))....	5	8	21	1	0.0990813	0.435474	0.420355	0.707246	1.06519	0.251222	0.34145	0.0555906	0.92705	0.0560293	0.775297
UGAGUAUUACAUGGCCAAUCUCU	MIR-496_3	.(((((....(((((........&......)))))....))))).	...(((((....((.((...((((..&.(((.(((........)))))).))))..)).)).)))))....	5	8	21	1	0.120589	0.437717	0.464181	0.694565	1.07329	0.21224	0.212566	0.15227	1.4217	0.110675	0.845242
CAGCAGCACACUGUGGUUUGUA	MIR-497	.(((((...((...(((.((..&.))...)))))...)))))..	...(((((....((.((...(((((.&..((((....)))).......)))))..)).)).)))))....	5	8	8	1	0.769173	0.64512	0.443519	2.20509	1.37785	2.23328	0.802638	0.201415	1.44862	0.486971	1.16547
CAGCAGCACACUGUGGUUUGU	MIR-497-2	.(((((...((...(((.((.&.))...)))))...)))))..	...(((((....((.((...((((..&..((((....)))).......))))..)).)).)))))....	5	8	7	1	0.242756	0.631855	0.167015	0.986182	1.33254	0.798714	0.442046	0.0507567	0.464366	0.17293	0.567146
UUUCAAGCCAGGGGGCGUUUUUC	MIR-498	...(((((.((((((((......&........)))))))))))))	(((..((.........)).)))....&...(((((.((((((((..............)))))))))))))	5	6	7	3	0.00770651	0.0285522	0.0324294	0.0824822	0.0714314	0.141204	0.150561	0.0982907	0.491286	0.0705554	0.390177
UUAAGACUUGCAGUGAUGUUU	MIR-499-5P	.........((((.((((...&........))))..))))...	.............(((...((((...&....((...(((....)))..))......))))..)))....	5	8	21	2	0.13619	0.220957	0.465654	0.639318	0.640422	0.432276	1.09698	1.09812	2.43456	1.9797	4.18323
AAUGCACCUGGGCAAGGGUUCA	MIR-500-3P	...(((...((((...(((...&......)))))))..)))...	.............(((...((((...&.((((...(((((....)))))..))))..))))..)))....	5	8	0	2	0.253671	0.525412	0.38826	1.76567	1.55748	1.70398	0.889567	0.0225585	0.943875	0.00899236	0.0809005
AUGCACCUGGGCAAGGAUUCUG	MIR-500-3P-hsa	........((((((((((....&.........))))).))))).	...(((((((((...(((((......&.......))))).)))))))))......((........))...	5	5	6	8	0.828653	2.81221	1.08944	0.541449	1.73433	0.501579	2.00669	2.89232	1.38132	0.184689	0.315175
UAAUCCUUGCUACCUGGGUGAGA	MIR-500-5P	.....((((((.....)))))).&......((........))...	...(((((....((.((...((((((&..((((.........))))..))))))..)).)).)))))....	6	12	1	8	1.87574	0.470011	1.69952	2.98306	3.35733	1.63035	1.39419	0.0596189	1.74137	0.0560293	0.634564
AAUGCACCCGGGCAAGGAUUUG	MIR-501-3P	........(((((((((((...&.........))))).))))))	...(((((.....((...((((((((&..(((......)))..)).))))))..)).....)))))....	5	12	21	8	0.366491	0.764751	0.241709	0.359336	1.07983	0.296269	0.34823	0.860446	1.16933	0.0733223	0.154217
AAUGCACCCGGGCAAGGAUUCU	MIR-501-3P-hsa	........(((((((((((...&.........))))).))))))	....((((((((...(((((......&........))))).))))))))......((........))...	5	5	21	8	1.09094	1.96921	0.973092	0.695899	1.47515	0.808243	0.905631	0.997409	1.41329	0.069172	0.119665
AAUCCUUUGUCCCUGGGUGAAA	MIR-501-5P	...............((((...&.....))))............	...(((((....((.((...(((((.&.((((.........))))...)))))..)).)).)))))....	5	8	21	23	0.2231	0.818671	0.279638	0.384962	0.9767	0.201844	0.188099	0.0290038	0.509793	0.132119	0.579787
AAUCCUUUGUCCCUGGGUGAGA	MIR-501-5P-hsa	..............((((((((&..........))))..)))).	...(((((....((.((...((((((&.((((.........))))..))))))..)).)).)))))....	9	12	21	16	0.773732	0.928676	0.714225	1.35737	1.84206	0.953779	1.04715	0.0459227	0.858068	0.244177	0.519954
AAUGCACCUGGGCAAGGAUUCA	MIR-502-3P	.........((((((((((...&.........))))).))))).	.....(((((((...(((((......&........))))).))))))).......((........))...	5	5	5	9	0.437561	1.81866	0.788548	0.595552	1.7293	0.633254	0.84443	0.49387	0.666264	0.0318191	0.148318
AUCCUUGCUAUCUGGGUGCUA	MIR-502-5P	......((....(((((((..&..)))).)))......))...	...(((((....((.((...(((((.&((((.........))))...)))))..)).)).)))))....	5	16	6	15	0.102621	0.370891	0.343593	0.730166	1.64952	0.257286	0.320133	0.0241698	0.785721	0.00968408	0.199723
UAGCAGCGGGAACAGUACUGCAG	MIR-503	.(((((.((((...(((.(((..&..))))))..)))))))))..	...(((((.....((...((((....&.....((((........)))).))))..)).....)))))....	5	8	2	1	0.162399	0.266829	0.224008	0.550709	0.38482	0.235629	0.143419	0.11521	0.185073	0.081623	0.0834287
UAGCAGCGGGAACAGUUCUGCAG	MIR-503-hsa	.(((((.((((...((..(((..&..))).))..)))))))))..	...(((((.....((...((((....&.....((((((....)))))).))))..)).....)))))....	5	8	0	1	0.299562	0.27838	0.491481	0.764837	0.670978	0.442671	0.447574	0.210278	0.413892	0.355544	0.98429
AGACCCUGGUCUGCACUCUAUC	MIR-504	((((...(((.(((........&..))).)))))))........	...(((((....((.((...((((..&((((....))))..........))))..)).)).)))))....	5	16	10	0	1.11536	0.980383	1.04215	1.20051	1.31888	1.1383	1.71051	1.42522	0.413892	3.0574	1.16632
AGACCCUGGUCUGCACUCUGUC	MIR-504-rno	((((...(((.(((........&..))).)))))))........	...((((((....(((.(((......&......))).))).))))))........((........))...	5	5	10	0	1.72552	2.08595	1.71411	1.37773	1.60456	1.04561	2.00861	1.71686	0.610742	3.44062	1.53627
CGUCAACACUUGCUGGUUUCCU	MIR-505	...(((((...((.(((.....&......)))))....)).)))	...(((((.......((..((((...&)))).)).......(((...........)))...)))))....	5	13	21	14	0.357738	0.955343	0.401887	1.02394	2.0178	0.570015	0.473474	0.111181	1.61687	0.182614	1.29441
CGUCAACACUUGCUGGUUUUCU	MIR-505-mmu	...(((((...((.(((.....&......)))))....)).)))	....((((..(((((((..((((...&))))...)).)).)))..))))......((........))...	5	13	21	14	0.157784	0.519655	0.234041	0.364373	0.826881	0.194048	0.189935	0.057202	0.659534	0.0885402	0.407031
UAAGGCACCCUUCUGAGUAGA	MIR-506	.((((...))))..(((((((&.............))))))).	...(((((....((.((...((((((&.((((...)))).......))))))..)).)).)))))....	9	12	21	14	2.46255	1.49632	0.748316	2.40227	1.40903	2.75998	1.44138	1.31967	1.33253	1.22919	1.23373
UUUUGCACCUUUUGGAGUGAA	MIR-507	....(((.....(((..(((.&)))....))).....)))...	...(((((....((.((...((((..&.(((((.((....)).)))))))))..)).)).)))))....	13	8	0	2	0.224923	0.535422	0.196248	0.298306	1.46364	0.31706	0.185871	0.0145019	0.908542	0.00484204	0.589057
UGAUUGUAGCCUUUUGGAGUAGA	MIR-508-3P	................(((((((&.............))))))).	...(((((..((((((((........&.))))))))..)))))(((((((.((.....))...))))))).	9	5	21	16	3.91941	2.18647	1.49824	2.23065	1.59103	4.47956	3.32646	2.6748	1.48227	6.94141	1.74442
UACUCCAGAGGGCGUCACUCAUG	MIR-508-5P	.....(((((((((.((......&.....)).)))))))))....	.....((((......(((....))).&.))))(((((((((.((...........)).)))))))))....	5	7	3	5	0.0597734	0.219032	0.61373	0.0354055	0.321612	0.0424479	0.426959	4.37474	2.14349	0.0228268	0.343827
UACUGCAGACGUGGCAAUCAUG	MIR-509-3-5P	....(((((..(((((......&.....)))))...)))))...	.............(((...((((...&...(((.((((((.....)))))))))...))))..)))....	5	8	11	4	0.075937	0.40177	0.449019	0.381749	0.730396	0.186251	0.451267	3.8986	1.56808	0.406731	1.14525
UGAUUGGUACGUCUGUGGGUAG	MIR-509-3P	.(((.((((((...........&.)))..)))))).........	...(((((...(((((..((.(((((&.)))))...)).)))))((((......))))...)))))....	5	9	21	1	1.57576	3.06504	0.954101	1.14313	1.70676	1.17815	1.12639	0.766184	2.1418	0.206824	0.813219
UGAUUGACAUUUCUGUAAUGG	MIR-509-3P-mmu	.((..(((......((((((.&.))).))).))).))......	...(((((...(((((.....(((((&.)))))......)))))..(((.....)))...)))))....	5	9	21	8	1.49594	1.98305	1.36758	1.06909	1.79353	0.681766	1.90224	2.45404	1.20466	1.45261	1.30199
UGAUUGACAUGUCUGCAGUGG	MIR-509-3P-rno	.((..(((..((.(((.....&..))).)).))).))......	...(((((....((.((...((((((&..((((.((....))))))))))))..)).)).)))))....	5	8	21	14	0.484257	1.04998	1.00153	1.03249	1.12653	1.40078	1.05461	0.43264	0.795816	0.105833	0.675857
UACUGCAGACAGUGGCAAUCAA	MIR-509-5P-hsa	....(((((.(((((((.....&.....))))).)))))))...	...((((..(((.((((.........&.)))).))).(((((((..........))))).))))))....	5	5	8	4	0.042114	0.350939	0.197512	0.240861	0.508273	0.134274	0.0984952	0.19497	0.259103	1.62001	0.190453
UACUCCAGAAUGUGGCAAUCAU	MIR-509-5P-mmu	.....(((((..(((((.....&.....)))))..)))))....	.....((((......(((....))).&.))))(((((..(((((..........)))))..)))))....	5	7	21	5	0.0321386	0.0659261	0.15988	0.174794	0.243911	0.0770993	0.357907	0.0459227	0.410527	0.419874	0.29495
UACUCCAGAAUAUGGCAAUCAU	MIR-509-5P-rno	.....(((((.((((((.....&.....)))))).)))))....	.....((((......(((....))).&.))))(((((.((((((..........)))))).)))))....	5	7	7	5	0.0417088	0.0845772	0.199878	0.1344	0.159431	0.0996227	0.430078	0.052368	0.482873	0.398431	0.274725
UACUCAGGAGAGUGGCAAUCAC	MIR-510	....(((((((.(((((.....&.....))))))))))))....	.....((((......(((....))).&.)))).(((((.(((((..........))))))))))......	5	7	8	4	0.0159536	0.0181533	0.236308	0.0253316	0.0569884	0.012128	0.284366	0.0185302	0.143011	0.262854	0.101968
AUGCCUUUUGCUCUGCACUCA	MIR-511	..((.....((...(((....&.....))).)).....))...	...(((((....((.((...(((((.&.(((..........)))...)))))..)).)).)))))....	5	8	21	42	0.433059	1.8095	1.01735	0.122631	0.882155	0.338717	0.936326	0.261034	0.393702	0.0919988	0.562933
GUGUCUUUUGCUCUGCAGUCA	MIR-511-hsa	(((.....)))...((((...&..............))))...	....(((((..........((((...&.))))....)))))((((....((.....))....))))...	5	5	21	14	0.720101	2.43974	1.16687	0.609439	1.83293	1.34361	3.06515	1.63952	0.286023	1.22849	1.04665
AAGUGCUGUCAUAGCUGAGGUC	MIR-512-3P	((((((((...)))).(((((.&......))).))....)))).	.....(((..((.((((..((((...&......))))...))))))..)))....((........))...	5	5	5	12	3.63174	2.7906	1.95167	2.69629	1.78681	2.73486	1.49592	2.47096	2.93594	2.74267	3.17029
CACUCAGCCUUGAGGGCACUUUC	MIR-512-5P	.....(((...((.((((.....&.....)))).))....)))..	...(((((....((.((...((((..&......(((.....)))......))))..)).)).)))))....	5	8	6	2	0.0656276	0.234733	0.271934	0.665696	0.965261	0.210507	0.360528	0.0765378	1.36281	0.00069172	0.246915
UAAAUUUCACCUUUCUGAGAAGG	MIR-513A-3P	.................(((((.&...........))))).....	...(((((....((.((...((((((&....(((((......))))).))))))..)).)).)))))....	5	12	0	8	0.382231	0.371226	0.425656	0.907108	0.698158	0.997959	0.562685	0.0628416	0.56195	0.489738	0.575574
UUCACAGGGAGGUGUCAU	MIR-513A-5P	....(((((((((((...&....))))).)).))))....	.....((((..(((..(((...((..&.))...)))..)))..))))....((........))...	5	5	21	4	0.0765556	0.159919	0.46838	0.217029	0.362242	0.259885	0.671992	0.0966794	0.908542	0.199215	0.370794
AUUGACACUUCUGUGAGUAGA	MIR-514	.....(((....))).(((((&.............)))))...	...(((((....((.((...((((((&.....(((....)))....))))))..)).)).)))))....	9	12	6	14	4.28994	2.80033	4.00476	3.88801	3.27325	3.4071	3.72095	8.87355	2.55738	9.28496	3.20568
GAGUGCCUUCUUUUGGAGCGUU	MIR-515-3P	((((.((.......)).((((.&....))))........)))).	.............(((...((((...&(((.((((((....)))).)))))......))))..)))....	5	16	3	4	0.0450417	0.147055	0.114221	0.798756	0.565501	3.04066	1.75915	0.00966794	0.461001	0.00138344	0.460964
UUCUCCAAAAGAAAGCACUUUCUG	MIR-515-5P	.....((.((((..(((.......&.....)))..)))).))....	...(((((.....((...((((....&.........(((((....)))))))))..)).....)))))....	5	8	1	9	0.0416646	0.292155	0.169381	0.152479	0.844241	0.0658376	0.127663	0.0612303	1.04482	0.0034586	0.153374
UGCUUCCUUUCAGAGGGU	MIR-516A-3P	..........(((((((.&..........)))))))....	.............(((...((((...&(((.(((((...)))))...)))...))))..)))....	5	16	2	10	0.46595	0.321805	0.34306	0.382091	0.373076	0.997093	0.7754	0.0418944	2.03076	0.0484204	1.11828
UUCUCGAGGAAAGAAGCACUUUC	MIR-516A-5P	....((((...(((((.((....&.........))))))).))))	.............(((...((((...&....(((((((........))))))).....))))..)))....	5	8	0	4	0.624188	0.994439	1.40111	1.05023	1.07758	0.919994	1.31179	0.524486	1.19793	2.11113	0.577259
AUCUGGAGGUAAGAAGCACUUU	MIR-516B	......(((((.((((.((...&.........))))))))))).	...(((((........((((..(((.&)))))))((((.((((....))))...))))...)))))....	5	13	21	7	0.486571	0.932166	0.684893	0.500469	1.31959	0.506776	0.395499	1.03527	0.869845	0.334101	0.37248
AUCGUGCAUCCCUUUAGAGUGU	MIR-517A	..((.((((.............&....))))))...........	.............(((...((((...&((((.(((((......)).))).)).))..))))..)))....	5	16	1	2	0.060526	0.226828	0.195579	0.405826	0.416621	0.150733	0.28391	0.173217	0.415574	0.143186	1.09974
AUCGUGCAUCCUUUUAGAGUGU	MIR-517C	..((.((((.............&....))))))...........	.............(((...((((...&((((.(((..((...))..))).)).))..))))..)))....	5	16	1	2	0.0772044	0.252832	0.183812	0.201918	0.472059	0.312729	0.457102	0.179662	0.556903	0.504956	2.07392
CCUCUAGAUGGAAGCACUGUCU	MIR-517-star	.....((((((..((.......&..))...))))))........	...(((((....((.((...((((..&.....((((((.....))))))))))..)).)).)))))....	5	8	0	5	0.244336	0.425674	0.348931	0.668579	0.668769	0.613329	1.09147	0.203832	0.770579	0.0131427	0.103654
GAAAGCGCUUCCCUUUGCUGGA	MIR-518A-3P	(((.((((...((......)).&......)).)).)))......	...(((((....((.((...((((((&...((((........)))).))))))..)).)).)))))....	7	12	1	5	0.209508	0.111426	0.470088	0.812239	0.916873	0.175856	0.309778	0.0217529	0.489603	0.0117592	0.235117
CUGCAAAGGGAAGCCCUUUCA	MIR-518A-5P	..(((.((((..((.......&......))..)))).)))...	...(((((....((.((...((((..&.((.((((((...))))))))))))..)).)).)))))....	5	8	2	4	0.643422	0.417638	0.659797	0.335798	0.231794	0.842028	0.486821	0.250561	0.810958	0.0138344	0.278096
CAAAGCGCUCCCCUUUAGAGGU	MIR-518B	..(((((.........((((((&......))).)))..))))).	.............(((...((((...&....(((..((........))..)))....))))..)))....	9	8	2	16	0.0896241	0.14988	0.21001	0.356044	0.295657	0.102222	0.631674	0.197387	1.21644	0.181922	0.494673
CAAAGCGCUUCUCUUUAGAGUGU	MIR-518C	..((((....(((....)))...&................)))).	...(((((....((.((...((((..&....((((((.......))))))))))..)).)).)))))....	7	8	0	3	0.0217091	0.0882473	0.119721	0.201429	0.311174	0.166327	0.177903	0.0660642	0.593918	0.0601796	0.600855
UCUCUGGAGGGAAGCACUUUCUG	MIR-518C-star	.....((((((..(((.......&.....)))..)))))).....	...(((((.....((...((((....&.....(((((......))))).))))..)).....)))))....	5	8	1	5	0.0878611	0.719767	0.249674	0.207787	1.21657	0.122146	0.154963	1.21252	0.826101	0.0200599	0.0699452
CAAAGCGCUUCCCUUUGGAGCG	MIR-518D-3P	..(((((((((.....))))).&................)))).	.............(((...((((...&....(((((((.....))))))).......))))..)))....	7	8	0	4	0.145481	0.183127	0.179712	0.239949	0.265303	0.382898	0.305683	0.0942624	0.296118	0.0795478	1.1739
CUCUAGAGGGAAGCACUUUCUG	MIR-518D-5P	...(((((((..(((.......&.....)))..)))))))....	...(((((.....((...((((....&....((((((.....))))))))))..)).....)))))....	5	8	1	4	0.0598671	0.696048	0.18588	0.172039	1.00339	0.105687	0.232662	0.117627	0.33818	0.0034586	0.0337086
AAAGCGCUUCCCUUCAGAGUG	MIR-518E	.((((((((.......)))).&................)))).	.............(((...((((...&...((((((.......)))))).......))))..)))....	7	8	0	3	0.0468529	0.0743162	0.0795249	0.237862	0.282333	0.381165	0.369726	0.0539793	0.620837	0.0166013	0.359839
CUCUAGAGGGAAGCGCUUUCUG	MIR-518E-star	...(((((((..((........&......))..)))))))....	...(((((.....((...((((....&....((((((.....))))))))))..)).....)))))....	5	8	1	5	0.0378018	0.333091	0.204213	0.0858238	0.69559	0.0415816	0.203558	0.0555906	0.223771	0.0034586	0.05899
GAAAGCGCUUCUCUUUAGAGG	MIR-518F	(((.((((..(((....))).&......)).)).)))......	.............(((...((((...&....((((((((....))))).)))....))))..)))....	7	8	0	15	0.095013	0.051815	0.15905	0.356484	0.401776	0.0745004	0.247962	0.00966794	0.262468	0.0152178	0.152531
AAAGUGCAUCCUUUUAGAGUGU	MIR-519A	.((((((((.............&....))))........)))).	...(((((....((.((...((((..&.....(((..((...))..)))))))..)).)).)))))....	5	8	1	5	0.0507456	0.129759	0.0704579	0.283537	0.35451	0.166327	0.135143	0.047534	0.822736	0.0304357	1.9197
AAAGUGCAUCCUUUUAGAGGUU	MIR-519B-3P	.....(((.......((((((.&......))).)))..)))...	.............(((...((((...&...((((..((((...))))....))))..))))..)))....	5	8	2	15	0.125618	0.159379	0.166581	0.436194	0.31643	0.322258	0.572828	0.0290038	0.585505	0.0899236	0.669115
AAAGUGCAUCUUUUUAGAGGAU	MIR-519C-3P	((((.....)))).((((((((&.........))))))))....	.............(((...((((...&...((((((((((...))))))..))))..))))..)))....	9	8	1	1	0.410687	0.0782082	0.268106	0.192138	0.131104	0.16546	0.214912	0.00241698	0.228818	0.0193682	0.1677
CAAAGUGCCUCCCUUUAGAGUG	MIR-519D	..((((..(((......)))..&................)))).	...(((((.....((...((((....&........(((......))).))))..)).....)))))....	7	8	7	8	0.0927638	0.214906	0.161949	0.36007	0.571182	0.112617	0.129403	0.145825	0.686454	0.0276688	0.737375
AAGUGCCUCCUUUUAGAGUGUU	MIR-519E	(((((((((......))).)).&................)))).	...(((((....((.((...((((..&....(((((......))).)).))))..)).)).)))))....	7	8	4	6	0.0153423	0.0428432	0.0948595	0.100935	0.213228	0.402822	0.374617	0.0136962	0.743659	0.034586	1.55228
UUCUCCAAAAGGGAGCACUUUC	MIR-519E-star	.....(((..(((((.((....&.........)))))))..)))	...(((((....((.((...((((..&..((((.....)))).......))))..)).)).)))))....	5	8	7	2	0.16477	0.373607	0.472977	0.56525	0.93522	0.18885	0.280366	0.103125	1.81877	0.0138344	0.289894
AAAGUGCUUCCCUUUGGACUGU	MIR-520A-3P	.....((........((((.((&......)).))))...))...	...(((((....(((((((((.....&.............))))))))).((.....))..)))))....	9	5	4	2	0.631911	1.92416	0.695251	0.376974	0.926056	0.302333	0.622643	6.07388	1.71277	0.280147	0.652261
CUCCAGAGGGAAGUACUUUCU	MIR-520A-5P	...(((((((..((((.....&..))))....)))))))....	.............(((...((((...&.....(((((((....)))))))......))))..)))....	5	8	0	3	0.160362	0.307058	0.208412	0.442762	0.50802	0.704289	0.4882	0.0620359	0.85302	0.0504956	0.11798
AAAGUGCUUCCUUUUAGAGGGU	MIR-520C-3P	.....((........(((.(((&......))).)))...))...	.............(((...((((...&...((((.(((((...)))))...))))..))))..)))....	9	8	2	15	0.0745637	0.152428	0.197277	0.455675	0.451993	0.185385	0.587608	0.0483397	0.704962	0.0511873	0.511527
AAAGUGCUUCUCUUUGGUGGGU	MIR-520D-3P	.....((.......(((((...&.....)))))......))...	.............(((...((((...&...((((..(((......)))...))))..))))..)))....	5	8	8	1	0.145037	0.240676	0.222075	0.639483	1.01565	0.739807	1.31727	0.0837888	0.91359	0.0587962	0.576416
CUACAAAGGGAAGCCCUUUC	MIR-520D-5P	.(((.(((((...)))))..&..))).((........))...	...(((((....((.((...((((..&....((((((...)))))).))))..)).)).)))))....	7	8	1	4	0.16043	0.238169	0.173246	0.0709088	0.173516	0.157664	0.175123	0.0660642	0.449224	0.109292	0.590742
AAAGUGCUUCCUUUUUGAGGGU	MIR-520E	.....((.........((.(((&......))).))....))...	.............(((...((((...&...((((.(((((...)))))...))))..))))..)))....	9	8	2	9	0.0535203	0.118323	0.134387	0.450589	0.39792	0.336985	0.406767	0.0306151	0.430716	0.0200599	0.298321
ACAAAGUGCUUCCCUUUAGAGUGU	MIR-520G	...((((((((.......))))..&................)))).	...(((((....((.((...((((..&.......((((.......))))..))))..)).)).)))))....	7	8	2	7	0.0290766	0.112356	0.0665929	0.146855	0.262797	0.102222	0.119323	0.0435057	0.213676	0.00138344	0.374165
AAAGUGCUUCCCUUUAGAGUUA	MIR-520H	.((((((((.......))))..&................)))).	...(((((....((.((...(((((.&.....((((.......)))).)))))..)).)).)))))....	7	8	8	1	0.0108667	0.0952819	0.0698259	0.0810316	0.279827	0.0294537	0.125583	0.0153076	0.114409	0.00138344	0.0387648
AACGCACUUCCCUUUAGAGUGU	MIR-521	.((((((((.......))))).&.)))..((........))...	...(((((....((.((...((((..&...((((((.......))))))))))..)).)).)))))....	7	8	0	2	0.0361624	0.0736804	0.178547	0.0843243	0.145383	0.301467	0.411753	0.0298095	0.701597	0.0200599	1.80594
AAAAUGGUUCCCUUUAGAGUGU	MIR-522	...(((((........((....&))....)))))..........	...((((..((((.((...(((.((.&...)).)))..)).))))((((....)))).....))))....	13	5	21	42	0.279486	0.411383	0.202777	0.719064	0.831088	1.03348	1.33237	0.283593	0.841243	0.161862	1.78571
GAACGCGCUUCCCUAUAGAGGGU	MIR-523	((.((.((..((((....)))).&......)))))).........	.............(((...((((...&....(((...((((....))))..)))....))))..)))....	7	8	1	4	0.0344735	0.0323604	0.0693924	0.291573	0.322463	0.0233897	0.227771	0.0878171	0.393702	0.140419	0.416301
GAAGGCGCUUCCCUUUGGAGU	MIR-524-3P	((((((((.(((....)))..&......)).))))))......	...(((((....((.((...((((..&(((((......))))).....))))..)).)).)))))....	7	16	5	0	0.00329522	0.0217815	0.0560268	0.114154	0.132476	0.0277211	0.0763834	0.0104736	0.237231	0.00415032	0.600855
CUACAAAGGGAAGCACUUUCUC	MIR-524-5P	...(((..(((((.((......&.........)))))))..)))	.............(((...((((...&.(((..(((((((...))))))).)))...))))..)))....	5	8	0	3	0.0909162	0.158743	0.0687604	0.22482	0.210007	0.641917	0.559874	0.149047	0.639345	0.0145261	0.0834287
GAAGGCGCUUCCCUUUAGAGCG	MIR-525-3P	((((((((((.......)))).&.........))))))......	.............(((...((((...&...(((((((.......)))))))......))))..)))....	7	8	0	3	0.130785	0.084841	0.204176	0.345284	0.3507	0.076233	0.243198	0.0193359	0.0824418	0.0110675	0.201409
CUCCAGAGGGAUGCACUUUCU	MIR-525-5P	...(((((((..(((......&.....)))..)))))))....	.............(((...((((...&.....((((((......))))))......))))..)))....	5	8	0	3	0.0884917	0.223158	0.146316	0.119534	0.314849	0.137739	0.278138	0.0588133	0.800863	0.00830064	0.0859568
CUCUUGAGGGAAGCACUUUCUGU	MIR-526B	.....(((((..(((........&.....)))..)))))......	...(((((....((.((...((((..&.....(((((.....)))))...))))..)).)).)))))....	5	8	21	8	0.0587866	0.216291	0.26657	0.237715	0.426813	0.25642	0.533825	0.220751	0.496333	0.0387363	0.416301
GAAAGUGCUUCCUUUUAGAGGC	MIR-526B-star	(((((......))))).(((((&......))).)).........	...(((((....((.((...((((..&......(((((......)))))))))..)).)).)))))....	9	8	0	4	0.0640265	0.0982865	0.168315	0.792482	0.367126	0.350845	0.362978	0.0145019	0.375194	0.0560293	1.49329
CCUCCCACACCCAAGGCUUGCA	MIR-532-3P	..............(((.(((.&..))).)))............	...(((((.......((..((.....&..))..))......(((.(((...))).)))...)))))....	5	5	21	12	0.0868447	0.0890509	0.111187	0.188552	0.441272	0.0441805	0.0921717	0.0483397	0.343227	0.0069172	0.3354
CAUGCCUUGAGUGUAGGACCGU	MIR-532-5P	........((((..(((((.((&......)).)))))..)))).	...((((((((((((.((........&........)).)))))))).((......)).....))))....	9	5	5	8	1.56389	2.21767	1.92589	0.833672	1.35289	1.32108	2.34175	2.84318	1.67239	2.4729	1.36857
CAUGCCUUGAGUGUAGGACUGU	MIR-532-5P-rno	........((((..(((((.((&......)).)))))..)))).	...(((((....(((((((.(((.((&........)).))).))))))).((.....))..)))))....	9	9	5	8	2.33939	2.77167	3.60991	1.16417	1.57266	1.46315	2.31259	4.73407	1.63369	7.92711	2.13881
GGAGAAAUUAUCCUUGGUGUGU	MIR-539	(((((.........(((((((.&...))))))))))))......	...(((((........(((.......&)))............((((((....))))))...)))))....	5	13	9	0	0.0467087	0.129927	0.121021	0.788504	0.639811	0.931256	0.742274	0.0418944	0.25742	0.0940739	1.00283
AGGUCAGAGGUCGAUCCUGG	MIR-540-3P	(((.((((((.((.......&........)).))))))))).	...((((............(((....&..))).(((((((((....))))...))).)).))))....	5	5	4	1	0.986134	1.49827	1.18687	1.18585	1.04493	0.740673	0.818065	2.80773	2.46316	0.657826	1.24469
CAAGGGUCACCCUCUGACUCUGU	MIR-540-5P	..(((((((.....)))))))..&......((........))...	...(((((....((.((...((((..&..(((((((.....)))))))..))))..)).)).)))))....	6	8	2	2	0.16768	0.235662	0.23881	0.236265	0.278299	0.220902	0.285406	0.0136962	0.00672994	0.022135	0.103654
AAGGGAUUCUGAUGUUGGUCACACU	MIR-541-5P	((((((....(((...((.((.((.&..)).))))))).))).))).	..((((((((((...(((....))).&..))))))))))....(((.((.....))..)))............	5	7	5	10	3.85834	2.31844	2.145	3.03951	2.31227	4.99153	6.13544	5.54698	2.17209	7.85171	2.24583
AAAGGAUUCUGCUGUCGGUCCCACU	MIR-541-5P-hsa	..........((...((((...((.&..))..))))......))...	...(((((....((.((...((((..&...(((((........)))))....))))..)).)).)))))....	5	8	4	3	1.55003	1.59188	0.80708	0.917512	1.02192	0.649713	0.512509	1.29711	2.42951	1.34263	0.592428
UGUGACAGAUUGAUAACUGAAA	MIR-542-3P	...((((((..(((........&.........))).)))).)).	...(((((....((.((...(((((.&.....(((........)))..)))))..)).)).)))))....	5	8	21	7	5.30273	4.11861	5.41361	2.09405	2.24096	2.07822	3.34005	1.62824	0.923685	6.96147	3.37001
UCGGGGAUCAUCAUGUCACGAGA	MIR-542-5P	..((((((...(((...((((..&)))))))..))))))......	...(((((....((.((...((((((&(((..(((......))).)))))))))..)).)).)))))....	13	4	3	11	0.321826	0.235122	0.164116	1.15105	0.556092	1.01875	1.27743	0.045117	1.15082	0.211666	0.332029
CUCGGGGAUCAUCAUGUCACGA	MIR-542-5P-2	...((((((...(((...((((&)))))))..))))))......	...(((((....((.((...((((((&......(((......)))..))))))..)).)).)))))....	1	12	1	4	0.59923	0.264964	0.49028	0.548555	0.254999	0.535364	0.593105	0.0233642	0.725151	0.0145261	0.164329
AAACAUUCGCGGUGCACUUCUU	MIR-543-3P	........(((((..((.....&..))..)))))..........	...(((((.......(((((.(((..&......)))))).))........((.....))..)))))....	5	5	5	8	0.214812	0.313828	0.249104	0.373615	0.367632	0.171524	0.180895	0.264257	0.299482	0.017293	0.117137
AUUCUGCAUUUUUAGCAAGCUC	MIR-544	.....(((......(((.((..&..)).))).......)))...	...(((((....((.((...((((..&....(((.......))).....))))..)).)).)))))....	5	8	5	6	0.0584045	0.255962	0.0656266	0.121376	0.254953	0.0996227	0.0882032	0.0314208	0.427351	0.19714	0.147475
AUUCUGCAUUUUUAGCAAGUUC	MIR-544-hsa	.....(((......(((.....&.....))).......)))...	...(((((....((.((...((((..&....(((.......))).....))))..)).)).)))))....	5	8	5	5	0.0377913	0.178792	0.105253	0.0590417	0.120598	0.0615062	0.0575396	0.0128906	0.371829	0.00968408	0.218263
UCAGCAAACAUUUAUUGUGUGC	MIR-545	..((((.......((.((((((&..)))))).))....))))..	.............(((...((((...&..((((.(((.....))).)))).......))))..)))....	9	8	0	2	0.193404	0.172243	0.468615	0.610107	0.401239	3.58468	1.68136	0.0717039	0.964064	0.594879	1.87757
AUGGUGGCACGGAGUC	MIR-546	..((((((((((....&))))..)))))).........	...(((((.........(((......&.))).(((((((....))))..)))...)))))....	13	5	21	2	0.586194	0.669775	1.47474	2.89659	1.60052	4.9075	4.29958	0.274731	2.04759	0.605947	1.0753
CUUGGUACAUCUUUGAGUGAGU	MIR-547-mmu	...((((...(((.....))).&.....))))............	.............(((...((((...&....((((..(((.....)))...))))..))))..)))....	7	8	21	23	0.988367	0.626667	0.564676	1.55104	1.02017	2.76431	2.4409	0.89509	0.592235	1.30528	3.07085
AUUGGUACUUCUUUAAGUGAGA	MIR-547-rno	...((((..((((.....))))&.....))))............	...(((((....((.((...((((((&.....(((((....))))).))))))..)).)).)))))....	11	12	4	14	2.87773	0.733511	2.28099	3.02776	1.18977	5.35277	3.65257	0.900729	0.578775	8.21902	1.36857
CAAAACUGGCAAUUACUUUUGC	MIR-548A-3P	.......((((..(((......&..)))))))............	.............(((...((((...&....((.(((((......))))).))....))))..)))....	5	8	0	7	0.325616	0.305217	0.236841	1.05787	0.719312	0.680033	0.548542	0.0435057	0.132916	1.95134	0.755072
CAAGAACCUCAGUUGCUUUUGU	MIR-548B-3P	((((......((..((...((.&.))...))...))....))))	...(((((....((.((...((((..&.((((((....))).)))....))))..)).)).)))))....	5	8	9	42	0.491671	0.735544	0.293735	0.460791	0.563152	0.802179	0.520084	0.0845944	0.31126	0.372145	0.895805
CAAAAAUCUCAAUUACUUUUGC	MIR-548C-3P	.............(((......&..))).((........))...	...(((((....((.((...((((..&(((((...........))))).))))..)).)).)))))....	5	16	21	42	0.439866	0.391581	0.361665	0.360511	0.367665	0.429677	0.28843	0.131323	1.33589	0.248328	0.973335
AAAAGUAAUUGCGGUUUUUGCC	MIR-548C-5P	..(((((...(((((...(((.&..))).)))))....))))).	.............(((...((((...&....(((..((.(((....))).))..)))))))..)))....	5	8	0	3	0.143882	0.367071	0.240607	0.863409	0.844181	0.0805644	0.323211	0.00725095	0.770579	0.0166013	0.376693
CAAAAACCACAGUUUCUUUUGC	MIR-548D-3P	.........(((.......(((&..))).........)))....	.............(((...((((...&........(((((.......))).))....))))..)))....	9	8	8	4	0.0251607	0.22413	0.00323302	0.0286732	0.188183	0.0485119	0.0165839	0.00805661	0.0168249	0.00415032	0.0151688
UGACAACUAUGGAUGAGCUCU	MIR-549	...(((.((.(((((.((...&......)))))))..)).)))	....(((((((....(((((......&.........))))))))))))......((........))...	5	5	21	7	2.39567	2.14259	2.85366	1.44233	1.65143	1.92575	2.73329	2.32756	0.837878	1.76112	0.902547
AGUGCCUGAGGGAGUAAGAGCCC	MIR-550	...((..(((((.(((.((....&))...)))..))))).))...	.............(((...((((...&.((((..(((((........)))))))))..))))..)))....	13	8	0	1	0.0341718	0.132212	0.00969905	0.063785	0.274624	0.0606399	0.0429716	0.00402831	0.0008	0.0001	0.000842714
UGUCUUACUCCCUCAGGCACAU	MIR-550-star	...............((((...&.....))))............	...(((((......(((..((((...&))))..)))......((((........))))...)))))....	5	13	3	13	0.196287	0.23003	0.380295	0.247251	0.466995	0.213106	0.662857	0.0314208	0.312942	0.0290522	0.171914
GCGACCCACUCUUGGUUUCCA	MIR-551A	((((.(((....)))......&))))..((........))...	...(((((....((.((...(((((.&..((((.......))))...)))))..)).)).)))))....	15	8	4	2	0.150399	0.398568	0.280171	0.383511	0.827216	0.187117	0.36301	0.0749265	0.252373	0.0193682	0.511527
GCGACCCAUACUUGGUUUCAG	MIR-551B	(((((.(((((..........&..)))))..)))....))...	.............(((...((((...&((((((((....))).....)))))....))))..)))....	5	16	4	0	0.0631245	0.0738184	0.123821	0.118328	0.24983	0.15853	0.14916	0.00322265	0.201898	0.00553376	1.452
AACAGGUGACUGGUUAGACAA	MIR-552	..((((.(((.(((...((..&..))..)))))).))))....	...(((((....((.((...(((((.&..(((....)))........)))))..)).)).)))))....	5	8	9	2	3.63687	2.60717	5.14017	1.99388	1.37285	2.24628	1.76121	3.42326	0.918637	1.8545	0.529224
AAAACGGUGAGAUUUUGUUUU	MIR-553	...((((((.((.........&))...))))))..........	...(((((....((.((...((((..&(((((((.......)))))))))))..)).)).)))))....	13	16	0	3	0.0404719	0.012462	0.309665	0.239606	0.0652501	0.301467	0.517815	0.134545	0.287705	1.00438	0.325288
GCUAGUCCUGACUCAGCCAGU	MIR-554	((.((....(((...((....&......)).)))..))))...	...(((((....((.((...((((..&((((((....))).)))....))))..)).)).)))))....	5	16	4	1	0.548449	0.602038	0.679258	0.866341	0.694785	0.544027	0.461251	0.18933	0.390337	0.316116	2.02673
AGGGUAAGCUGAACCUCUGAU	MIR-555	..((((.((.((.........&)))).))))............	..(((((((((.....(((.......&.)))......))).)))))).......((........))...	13	5	5	1	1.78457	3.42552	2.69649	0.672753	1.16552	0.801313	6.43469	1.50256	0.836195	0.848741	0.631193
GAUGAGCUCAUUGUAAUAUGAG	MIR-556-5P	...((((....((..((((((.&))))))..))......)))).	.............(((...((((...&.((((.(((((......)))))))))....))))..)))....	13	8	0	5	0.190821	0.141406	0.710757	0.37919	0.199143	0.432276	0.577985	0.112793	0.191803	0.1086	0.386806
GUUUGCACGGGUGGGCCUUGUCU	MIR-557	....(((..((..(((.......&......)))..))..)))...	...(((((.....((.((((.(((..&..)))..))))))(((..((....))...)))...)))))....	5	5	3	4	0.102102	0.0696748	0.14405	0.294474	0.615764	0.492916	0.618484	0.110376	0.688137	0.0276688	0.510685
UGAGCUGCUGUACCAAAAU	MIR-558	.((((.((.((((......&..))))))........)))).	((.((((((((....(((....))).&.))))).))).))............((........))...	5	7	21	9	1.69406	2.0789	0.635495	0.833659	1.13251	1.14523	0.681244	0.366576	0.546808	0.369379	0.59917
UAAAGUAAAUAUGCACCAAAA	MIR-559	..(((((((.(((((......&.....)).))).)).))))).	...(((((....((.((...(((((.&....(((....)))......)))))..)).)).)))))....	5	8	21	42	0.169852	0.373386	0.152683	0.30393	0.660205	0.300601	0.220716	0.0370604	0.385289	0.0359694	0.58063
GCGUGCGCCGGCCGGCCGCC	MIR-560	(((((((.(((....)))..&.))))))).............	.............(((...((((...&(((((((..(((.....))).)))))))))))..)))....	7	16	1	0	0.0551051	0.115858	0.146019	0.301598	0.307192	0.365572	0.351954	0.0217529	1.30897	0.012451	0.685126
CAAAGUUUAAGAUCCUUGAAGU	MIR-561	..((((..(((((...(((...&)))......)))))..)))).	...(((((....((.((...((((..&.....((((((...))))))..))))..)).)).)))))....	13	8	21	17	0.578153	0.569779	0.580335	0.523829	0.639827	0.424479	0.427754	0.0958737	0.471096	0.386672	2.13375
AAAGUAGCUGUACCAUUUGC	MIR-562	.((((((....((....(((&..)))....))...)))))).	.....((((..((((((...((....&...)).))))))......))))....((........))...	9	5	21	3	4.10564	2.13842	0.926602	3.10623	1.43309	4.11398	0.862501	1.63469	1.10035	8.72121	0.841871
AGGUUGACAUACGUUUCCC	MIR-563	((((.((((((((......&.)))))...)))....)))).	...(((((.....(((.((.......&.))))).((((((.......)))))).....)))))....	5	5	1	1	0.0127999	0.108823	0.0240309	0.0385513	0.345973	0.117815	0.0715877	0.00644529	0.430716	0.0366612	0.869681
AGGCACGGUGUCAGCAGGC	MIR-564	(((((((((((..((....&..))))))))).....)))).	...(((((((.(((.((((.......&.)).)).)))..))).(((......)))....))))....	5	5	21	1	0.304176	0.104655	0.251705	0.796638	0.178958	0.153332	0.0630992	0.300512	0.5956	0.318883	0.712936
GGCUGGCUCGCGAUGUCUGUUU	MIR-565	(((.(((..((((.........&))))..)))))).........	...(((((......((.((.......&))))(((..((((.........))))..)))...)))))....	13	13	2	0	0.300787	1.09933	0.560764	0.624746	0.776021	0.314461	0.408879	1.26086	0.528301	2.80077	0.915187
GGGCGCCUGUGAUCCCAAC	MIR-566	((((((.(((((.......&))))).)).))))........	...(((((....((.((...((((..&(((((....))..)))...))))..)).)).)))))....	13	16	3	0	0.716329	0.581654	0.550841	0.754127	0.422652	0.779656	0.875328	0.611497	0.637662	0.624623	0.487931
AGUAUGUUCUUCCAGGACAGAAC	MIR-567	............((((.(((((.&............)))))))))	.....(((((((...((((...((..&..........))..)))))))))))....((........))...	5	5	0	12	6.01218	2.74021	7.68545	2.23038	1.26436	0.317926	0.372411	0.671922	0.386972	2.12981	0.444953
AUGUAUAAAUGUAUACACAC	MIR-568	..(((.((((((((((....&..))))).))).)).)))...	...(((((....((.((...((((..&.((((((....))))))...))))..)).)).)))))....	5	8	3	1	0.0657269	0.10784	0.210444	0.101522	0.166253	0.141204	0.111843	0.00644529	0.272563	0.0152178	0.345513
AGUUAAUGAAUCCUGGAAAGU	MIR-569	(((....(((...(((.....&.......)))..))).)))..	.............(((...((((...&.....(((((..((....)))))))....))))..)))....	5	8	21	6	3.87359	1.95568	2.44501	2.27675	1.82687	3.69903	3.17113	1.87155	1.64715	8.697	3.78631
CGAAAACAGCAAUUACCUUUGC	MIR-570	.(((.((.(((..(((......&..)))))).)).)))......	.............(((...((((...&.....(((((((......))))).))....))))..)))....	5	8	0	7	0.220686	0.141766	0.16865	0.104668	0.124752	0.425346	0.425462	0.0636473	0.86648	0.934514	0.843557
UGAGUUGGCCAUCUGAGUGAG	MIR-571	.(((.((((.((.(((.....&))).)))))).))).......	.....((((.((.(((.(((((....&...)))))....))))).(((.((.....)).)))..)))).	13	5	8	6	1.29027	1.48769	0.986431	0.840618	0.920675	0.647114	0.442778	0.32307	0.760484	0.0525707	0.355625
GUCCGCUCGGCGGUGGCCCA	MIR-572	....((..(((((((((...&..)).)))))))....))...	...((((.......(((..(((....&))).))).(((((((((.....)).))))))).))))....	5	13	2	8	0.929949	1.34745	0.655462	0.701848	0.884644	0.147268	0.268058	0.663059	0.5956	0.798937	1.20929
CUGAAGUGAUGUGUAACUGAUCAG	MIR-573	...((((((((.(((((.((....&)))).)))))))....)))).	...(((((.....((...((((((((&....(((........))))))).))))..)).....)))))....	13	12	0	2	1.11681	1.7823	1.66096	0.570906	1.45805	0.304932	0.289492	1.22058	0.614107	0.313349	0.537651
CACGCUCAUGCACACACCCACA	MIR-574-3P	.(((..(((((...........&..))))).)))..........	...(((((....((.((...(((((.&...((....))..........)))))..)).)).)))))....	5	8	21	42	0.183098	0.314536	0.437748	0.30445	0.545354	0.187117	0.382671	0.0427001	0.772261	0.047037	0.311804
UGAGUGUGUGUGUGUGAGUGUGU	MIR-574-5P	.(((..((.((((((((......&))))))))))..)))......	...(((((...((((.((........&.)).)))).(((((((((....)))))))))....)))))....	13	5	21	9	0.0501517	0.0865861	0.341264	0.0658229	0.210797	0.166327	0.324229	0.112793	0.565315	0.0159096	0.987661
GAGCCAGUUGGACAGGAGC	MIR-575	((((.((..((((.((...&.......)))))).)))))).	.....(((((((...(((((((....&......))))))).)))))))....((........))...	5	5	21	0	10.8079	5.07528	7.84105	4.32056	1.548	6.78301	4.53062	3.39747	1.69763	8.062	1.52447
AAGAUGUGGAAAAAUUGGAAUC	MIR-576-3P	.....((((((....(((....&.......)))..))))))...	.....((((((((...(((.((.(((&..)))))))).....))))).)))....((........))...	5	9	21	42	3.3803	1.69145	2.49847	1.29977	1.15566	1.76809	2.65586	4.57374	1.3931	2.78625	0.822489
AUUCUAAUUUCUCCACGUCUUUG	MIR-576-5P	..............(((......&.)))..((........))...	...(((((.....((...((((((..&....................))))))..)).....)))))....	5	5	21	14	0.180794	0.887019	0.138252	0.1671	0.837885	0.177588	0.172831	0.0854001	1.07006	0.0242102	0.743274
UAGAUAAAAUAUUGGUACCUG	MIR-577	((((........(((((....&.....)))))...))))....	...(((((.....((...(((((...&...................)))))..)).....)))))....	5	5	21	13	0.521762	0.925694	0.237906	0.270513	0.705562	0.28674	0.494334	0.385106	0.563633	0.364536	0.613496
CUUCUUGUGCUCUAGGAUUGU	MIR-578	........((...(((((.((&......)).)))))..))...	...((((((((((.((..(((.((..&..)))))..)).)))))).((......)).....))))....	9	5	6	15	0.752045	1.47156	1.88571	0.444279	0.877712	0.549224	0.740746	7.60061	1.94159	1.30458	1.35256
UUCAUUUGGUAUAAACCGCGAUU	MIR-579	.......(((((.....((((..&)))))))))............	...(((((....((.((...((((..&.......(((....)))......))))..)).)).)))))....	13	8	5	7	0.356368	0.694308	0.46205	0.676486	0.897373	0.514573	0.594081	0.049951	1.22148	0.153562	0.801421
UUGAGAAUGAUGAAUCAUUAGG	MIR-580	...((((.((((...(((..((&))..))).)))))))).....	...(((((....((.((...((((((&.....(((((....))))).))))))..)).)).)))))....	1	12	3	5	3.24822	4.30715	4.30603	1.24737	2.13057	0.88361	1.27277	4.00817	0.612425	2.25224	1.73262
UCUUGUGUUCUCUAGAUCAGU	MIR-581	......((.....((((((..&.....))..))))...))...	...(((((.....((...((((((((&..............)))).)).))..)).....)))))....	5	9	21	42	3.88343	4.8301	4.81882	2.09444	2.37135	3.12469	3.36766	9.51567	2.93594	6.0816	6.30771
CCUGUUGAACAACUGAACCCAA	MIR-582-3P	...((.(((..((.........&.........)).))).))...	((((((.((((.((((..........&.)))).))))..))))))..........((........))...	5	5	21	42	0.0616766	0.28572	0.212476	0.0152087	0.0870224	0.00693027	0.173776	0.240087	0.454271	0.00553376	0.112924
UAACUGGUUGAACAACUGAACC	MIR-582-3P-hsa	.....(((...((.........&..))..)))............	((((((.((((..((((.........&..))))...))))..)))))).......((........))...	5	5	0	5	0.353423	0.579722	1.12054	0.0810316	0.081214	0.0519771	0.288059	10.0184	1.11044	0.143878	0.124722
UUACAGUUGUUCAACCAGUUACU	MIR-582-5P	...........(((.(((..((.&.........))...))).)))	...(((((....((.((...((((..&.....(((....)))........))))..)).)).)))))....	5	8	21	15	0.520246	1.29554	0.900602	1.88495	2.04186	1.68492	1.2862	0.142602	2.53046	0.496655	0.921929
UACAGUUGUUCAACCAGUUACU	MIR-582-5P-2	..........(((.(((..((.&.........))...))).)))	...(((((....((.((...((((..&....(((....)))........))))..)).)).)))))....	5	8	21	15	0.185575	0.482988	0.304201	0.877278	0.873245	0.735475	0.556945	0.0418944	0.964064	0.136961	0.324445
CAAAGAGGAAGGUCCCAUUAC	MIR-583	...((((((.(((.....(((&..))).))).)))))).....	.....((((...((..(((.......&......)))..))......))))....((........))...	9	5	21	0	0.101675	0.0153286	0.0800577	0.874978	0.0307423	0.0970238	0.0962035	0.0427001	0.358369	0.0996077	0.088485
UUAUGGUUUGCCUGGGACUGAG	MIR-584	.........((..(((((....&.........)))))..))...	...(((((..((.((((((.......&....((....))..)))))))).((.....))..)))))....	5	8	3	5	0.992024	2.0761	0.992391	0.665433	1.47908	0.893139	1.21831	0.99902	1.26186	0.305049	0.642148
UGGGCGUAUCUGUAUGCUA	MIR-585	.(((((.....((((((..&..)))))))))))........	...(((((...(((.(((((......&))))))))...((((((....))))))....)))))....	5	13	1	2	4.616	4.0826	4.86493	1.56222	1.76551	1.55065	1.19192	2.40409	1.78512	3.1916	0.454223
UAUGCAUUGUAUUUUUAGGUCC	MIR-586	........(((......(((..&......)))......)))...	...(((((...((((((.((......&..)).))))))......(((........)))...)))))....	5	5	21	19	1.16253	1.11727	0.557704	0.752089	1.25534	1.37739	1.01383	0.248949	2.26967	0.585195	1.1739
UUUCCAUAGGUGAUGAGUCAC	MIR-587	........((((((((.....&)))).))))............	.............(((...((((...&....(((((((((....)))))..)))).))))..)))....	13	8	0	4	0.764677	0.820109	0.510211	2.02492	1.3618	1.18248	0.477845	0.0539793	0.620837	0.179847	1.33065
UUGGCCACAAUGGGUUAGAAC	MIR-588	..(((.......(((..((..&))....))).......)))..	.....((((((((....((((.....&))))((.....))..))))))))....((........))...	13	13	5	2	3.46661	2.01585	4.28955	1.34221	1.78914	1.05254	3.90187	2.82707	1.01117	1.91261	0.800578
UCAGAACAAAUGCCGGUUCCCAGA	MIR-589-star	.(((((.......((((.....((&))....))))..)))))....	...(((((....((.((...((((((&...((((........))))...))))))..)).)).)))))....	1	12	5	1	0.387688	0.180951	0.114221	0.934674	0.470023	0.737208	0.341174	0.134545	0.849655	0.778185	0.999459
UAAUUUUAUGUAUAAGCUAGU	MIR-590-3P	............(((((.((.&..............)))))))	...(((((....((.((...((((..&.....................))))..)).)).)))))....	5	5	5	13	0.270882	0.44751	0.101723	1.1814	0.999227	0.989297	0.648565	0.20061	1.40151	0.746366	13.1775
UAAUUUUAUGUAUGAGCUGGU	MIR-590-3P-rno	.........(((.(((.((((&......)))).))).)))...	...((((((((((((...........&........)))).)))).(((......)))....))))....	9	5	21	9	2.76641	2.35793	0.46112	1.55697	1.67253	3.1065	3.06557	2.70541	1.75988	1.88217	5.42118
GAGCUUAUUCAUAAAAGUGCAG	MIR-590-5P	((((............((((..&..))))..........)))).	.....((((((....(((....))).&))))))............((((.((.....))....))))...	5	15	4	18	0.162538	0.0368882	0.414025	0.0694583	0.0675768	0.125611	0.170295	0.00805661	0.62925	0.00207516	0.87558
GAACUUGCUCAUAAAAGUACAG	MIR-590-5P-rno	......((........((((..&..))))..........))...	...(((((.....((...((((....&..((((........))))...))))..)).....)))))....	5	8	4	15	0.0694279	0.0427174	0.542912	0.0694093	0.073445	0.194914	0.137955	0.00402831	0.698232	0.00276688	0.47192
AGACCAUGGGUUCUCAUUGU	MIR-591	(((..((((...........&.......))))..))).....	.............(((...((((...&.(((.((((....)))).))).......))))..)))....	5	8	4	6	0.783794	1.28531	3.01407	1.11987	1.29717	1.30722	2.89154	1.48161	0.809276	2.91837	1.61127
UUGUGUCAAUAUGCGAUGAUGU	MIR-592	............((((.((((.&........)))).)).))...	...(((((....((.....((((...&...))))..(((((((......)))))))..)).)))))....	5	5	3	9	0.811752	1.00313	0.764852	1.56157	1.87329	1.47182	1.11673	0.573631	1.4318	1.19529	3.17029
AGGCACCAGCCAGGCAUUGCUCAGC	MIR-593-star	(((((..((...(((((.((.....&..)))))))..))..))))).	.............(((...(((....&.(((....))).(((((.((.......))))))))))..)))....	5	8	14	0	0.0547665	0.051857	0.12802	0.683788	0.555427	0.082297	0.216747	0.150659	0.55522	0.396356	1.54132
CCCAUCUGGGGUGGCCUGUGACUUU	MIR-594	(((....)))..(((.(((((....&))))).)))............	....((((((..((((.(((......&(((....))).))).))))))))))......((........))...	13	16	15	7	0.625069	0.957114	0.209812	0.580472	1.2053	1.0612	1.15056	0.199804	0.418939	0.081623	0.978391
GAAGUGUGCCGUGGUGUGUCU	MIR-595	.(((((.....(((((((...&...))))))).....))))).	.............(((...((((...&(((((((((....))))).))))......))))..)))....	5	16	5	0	0.0479046	0.081363	0.109254	0.796638	0.69849	0.394159	0.611185	0.0644529	0.928732	0.0131427	0.150846
AAGCCUGCCCGGCUCCUCGGG	MIR-596	((((.....((((....(((.&)))...))))......)))).	...((((((..(((..(((((.....&.((((.....))))..)))))..))).)).....))))....	13	8	0	4	0.229893	0.226259	0.273172	0.356515	0.389346	0.112617	0.218731	0.0370604	0.225453	0.0380446	0.476133
UGUGUCACUCGAUGACCACUGU	MIR-597	.((((((.....))).)))...&......((........))...	...(((((....((.((...((((..&.((((((.....))).)))...))))..)).)).)))))....	6	8	6	3	0.213358	0.802424	0.550841	0.322315	0.371263	0.433142	0.501697	0.136157	0.144694	0.215125	0.479504
UACGUCAUCGUCGUCAUCGUUA	MIR-598-3P	...((......((.(((((...&.)).))).))......))...	...(((((....((....(((((((.&......))))))).(((((....)).)))..)).)))))....	5	5	11	2	3.44592	3.53455	4.26702	0.185602	0.408941	0.146402	0.188832	0.684007	0.812641	0.585195	0.572203
UACGUCAUCGUUGUCAUCGUCA	MIR-598-3P-hsa	.(((.(((((............&.)).))).)))..........	...(((((....((....(((((((.&......))))))).(((((....)).)))..)).)))))....	5	5	11	1	1.78679	3.64718	3.61267	0.122925	0.741947	0.268548	0.379774	0.546238	2.28986	4.55221	2.01661
GUUGUGUCAGUUUAUCAAAC	MIR-599	.......(((.....((.((&..)).)).......)))....	.............(((...((((...&...(((..(((((...)))))..)))..))))..)))....	9	8	21	8	3.03263	0.599272	2.68441	1.27119	0.322298	0.812575	0.608107	0.0644529	0.703279	0.22135	0.715464
ACUUACAGACAAGAGCCUUGCUC	MIR-600	.....((((..(((((..(((..&..))).))..)))))))....	.............(((...((((...&.....((.((.(((((...))))).)).)).))))..)))....	5	8	0	5	0.750016	0.49355	0.3153	0.688953	0.493026	0.659242	0.485135	3.09938	0.570363	2.69148	1.12334
UGGUCUAGGAUUGUUGGAGGAG	MIR-601	.(((..(((((.((....((..&))....)).)))))..)))..	.....((((((((((((((...((((&.))))..)))))).))))((((.((.....)).)))).)))).	13	9	21	17	0.781348	1.06098	1.30396	0.832662	1.33668	1.72997	2.65361	0.441502	2.11488	1.68918	1.05761
GACACGGGCGACAGCUGCGGCCC	MIR-602	....((((((((.(((((((...&))))).)).)))....)))))	...((((........(((((......&....)))))(((.((((((.....)))).)).))).))))....	13	5	0	5	1.52863	0.422844	0.305168	1.20067	0.437811	1.10971	0.564203	0.123266	0.132916	0.136961	1.87757
CACACACUGCAAUUACUUUUGC	MIR-603	.....((.(((..(((......&..)))))).))..........	.............(((...((((...&..((.((.((((......))))..)).)).))))..)))....	5	8	0	8	0.244186	0.302865	0.109056	0.527691	0.476205	0.640184	0.566834	0.165161	0.191803	0.180539	0.375008
AGGCUGCGGAAUUCAGGAC	MIR-604	.((((((((..........&))))).)))............	((((.((((((..(((.((.......&.)))))..)))))).))))......((........))...	13	5	3	5	6.34369	5.84675	6.35112	3.20412	2.59555	1.20154	2.56747	3.62064	2.22088	7.7189	0.726419
UAAAUCCCAUGGUGCCUUCUCCU	MIR-605	........(((((..........&......)))))..........	...(((((....((.((...((((..&..........((........)).))))..)).)).)))))....	5	8	21	10	0.128485	0.231351	0.486279	0.295747	0.671507	0.323124	0.554355	0.102319	1.2585	0.109983	1.17727
AAACUACUGAAAAUCAAAGAU	MIR-606	...........((.(((((((&.........))))).)).)).	.(((((((((.....(((....))).&.)))).)))))......(((..((.....))...))).....	9	7	21	16	2.07882	1.28872	1.2937	0.187591	0.536164	0.224368	0.254254	1.35996	1.38805	1.29836	0.752543
GUUCAAAUCCAGAUCUAUAAC	MIR-607	...(((...((((........&.............)))).)))	...((((((..((((((.....((((&...........))))....))).))).)).....))))....	5	9	21	42	2.11402	1.09307	0.612936	1.12059	0.656453	0.436607	0.364325	0.291649	1.22148	0.25317	0.465178
AGGGGUGGUGUUGGGACAGCUCCGU	MIR-608	..((((((....(((((.((..((.&.))...)).))))))))))).	...(((((....((.((...((((..&.(((((.((......)).)))))..))))..)).)).)))))....	5	8	2	1	0.325604	0.21992	0.145449	0.592829	0.764219	0.597736	0.78652	0.165161	0.360052	0.19299	0.466021
AGGGUGUUUCUCUCAUCUCU	MIR-609	..(((((.............&....)))))............	...(((((....((.((...((((..&.(((((.......)))))..))))..)).)).)))))....	5	8	2	1	0.105115	0.409542	0.303867	0.254913	0.797516	0.172391	0.171367	0.0410887	0.339862	0.0262854	0.268826
UGAGCUAAAUGUGUGCUGGGA	MIR-610	.((((..((..((.((((.((&)).)).))))..))..)))).	...(((((....((.((...((((((&..(((.........)))..))))))..)).)).)))))....	1	12	5	10	1.49379	1.34862	0.514546	1.60082	2.61926	2.38401	3.14843	0.729929	0.617472	0.960107	2.06296
GCGAGGACCCCUCGGGGUCUGAC	MIR-611	((((((((((....))))))...&))))..((........))...	.............(((...((((...&((((((((((....)))))...)))))....))))..)))....	15	16	3	0	0.016221	0.0101771	0.0703586	0.0472236	0.0664203	0.150733	0.0363723	0.00563963	0.210311	0.00207516	0.194667
GCUGGGCAGGGCUUCUGAGCUCCUU	MIR-612	((.((((.(((((....))).))..&.........))))...))...	((((((((((((...(((((......&..)))))))))).)))))))...........((........))...	7	5	3	3	1.37473	1.66271	1.43735	0.739457	1.15093	0.549224	1.43301	1.83932	0.434081	1.1026	0.253657
AGGAAUGUUCCUUCUUUGCC	MIR-613	((((....))))....(((.&..))).((........))...	...(((((....((.((...((((..&((((....))))........))))..)).)).)))))....	5	16	8	0	1.25292	1.3271	1.12068	1.72171	1.05699	1.34274	1.11847	0.645335	0.792451	1.88632	0.899176
GAACGCCUGUUCUUGCCAGGUGG	MIR-614	((.((((((.......)))))).&))....((........))...	.............(((...((((...&((.((((((.......)))))).))......))))..)))....	15	16	1	0	0.0831247	0.0452242	0.370324	0.196018	0.209499	0.41495	0.243442	0.00161132	0.126186	0.00276688	0.190453
UCCGAGCCUGGGUCUCCCUCUU	MIR-615-3P	..(((((..(((...)))....&................)))))	.............(((...((((...&..((((...(((...)))...)))).....))))..)))....	7	8	4	2	0.578306	0.843066	0.326164	0.703886	1.15128	0.680033	0.600065	1.35996	0.851338	0.165321	0.14916
GGGGGUCCCCGGUGCUCGGAUC	MIR-615-5P	(((((....(((((..(((...&)))..))))).))))).....	...((((((..((((((((((((...&(((....)))..)).))))).)).))).)).....))))....	13	16	12	1	1.48151	0.668228	0.309602	0.980869	0.458906	2.19863	2.329	0.620359	0.437446	0.726306	0.13989
ACUCAAAACCCUUCAGUGACUU	MIR-616-star	.............(((.(((..&.........)))..)))....	(((..((((......(((....))).&))))..)))....(((.(((...........)))..)))....	5	15	21	13	0.0760142	0.142456	0.105389	0.281842	0.366464	0.0952913	0.144427	0.0402831	0.666264	0.0581045	0.464335
AGACUUCCCAUUUGAAGGUGGC	MIR-617	.............((((..(((&......)))..))))......	.....((((.....((((........&.))))........((((..(((......)))..)))).)))).	9	5	1	13	0.0748006	0.0710356	0.243505	0.287595	0.387437	0.113483	0.779039	0.178051	1.04482	0.713855	2.51129
AAACUCUACUUGUCCUUCUGAGU	MIR-618	..((((.............))))&......((........))...	...(((((..((.(((...(((((..&.........)))))...)))))..((.....))..)))))....	10	5	21	2	0.543334	0.715754	1.01486	1.13014	0.93458	2.95923	2.03513	1.23991	0.625885	4.10536	1.82026
GACCUGGACAUGUUUGUGCCCAGU	MIR-619	(((((((.(((....))).)))).&.........))).........	.............(((...((((...&((.((((.(((....))).)))).))......))))..)))....	7	16	1	0	0.0904632	0.0634613	0.0642269	0.0638829	0.0747419	1.84865	1.05552	0.00322265	0.188438	0.00622548	1.10311
AUGGAGAUAGAUAUAGAAAU	MIR-620	..((((((...((((((...&)).))))..))))))......	.....((((((((...((((......&.))))..))))...((((...((.....))..)))))))).	13	5	21	2	0.972027	0.492542	1.06436	0.98232	0.757174	3.0961	1.85472	2.27358	0.376877	15.6121	1.03232
GGCUAGCAACAGCGCUUACCU	MIR-621	....((((...((((.(((..&..))).)).))....))))..	...(((((....((.((...((((..&((..(((......)))..)).))))..)).)).)))))....	5	16	5	4	0.0168635	0.0240244	0.0550606	0.0656761	0.500459	0.0311862	0.0931797	0.00241698	0.282658	0.00968408	1.07193
ACAGUCUGCUGAGGUUGGAGC	MIR-622	.......((.((((.(((...&.......))).)))).))...	.....((((((((((((..(((....&...))).))))....))))))))....((........))...	5	5	4	7	3.58508	1.37166	3.57416	2.44235	1.70875	2.53908	1.73345	3.13402	1.45367	3.00207	1.02727
AUCCCUUGCAGGGGCUGUUGGGU	MIR-623	.......(((((((....(((..&.......))).)))))))...	...(((((....(((((((.......&...........)))))))..(((......)))...)))))....	5	5	9	7	0.192981	0.159931	0.314334	0.697773	0.723858	0.982366	1.80214	0.332738	1.43684	0.0138344	0.141576
CACAAGGUAUUGGUAUUACCU	MIR-624	....(((((.((((((.((..&..)))))))).....))))).	.............(((...((((...&.((((((((.......)))))).))....))))..)))....	5	8	0	3	0.112131	0.232562	0.366162	0.191502	0.218977	0.40802	0.380082	0.128906	2.07955	0.136269	0.144104
UAGUACCAGUACCUUGUGUUCA	MIR-624-star	.((((..((.((...((((...&....)))).))))..))))..	.............(((...((((...&........((((..((....))..))))..))))..)))....	5	8	21	8	0.116404	0.358015	0.393525	0.491423	1.12794	0.200978	0.182115	0.0338378	0.878258	0.00899236	0.224162
AGGGGGAAAGUUCUAUAGUCC	MIR-625	.((((((..((..(((.....&..))).))..)))))).....	.............(((...((((...&..(((((..((...))..)))))......))))..)))....	5	8	21	2	0.0644935	0.0350051	0.0480618	0.185112	0.0451852	0.444404	0.483002	0.0104736	0.0538395	0.0608714	0.0674171
AGCUGUCUGAAAAUGUCUU	MIR-626	(((.....(((.(((....&........))).))).)))..	.............(((...((((...&.((.((.(((((.....))))).))))))))..)))....	5	8	21	8	1.13905	1.04674	1.4452	1.12406	0.804633	2.03663	2.13995	0.866086	0.698232	4.3779	1.54638
GUGAGUCUCUAAGAAAAGAGGA	MIR-627	.........((((...((((((&..........)))))).))))	....(((((((.((............&))))).))))(((...((((((.((.....)))))))).))).	9	13	1	16	2.11503	0.70412	1.41765	0.981719	0.686469	1.83912	1.65351	0.0507567	0.731881	0.354852	1.40228
UCUAGUAAGAGUGGCAGUCGA	MIR-628-3P	...((((..(((((((..(((&)))..))))).))..))))..	...(((((....((.((...((((((&(((....))).........))))))..)).)).)))))....	1	4	21	3	0.182869	0.253318	0.311399	1.04112	0.779057	0.143803	0.195155	0.0491453	0.726834	0.700021	1.03232
UGGGUUUACGUUGGGAGAACU	MIR-629	..(((.((((...........&.)))).)))............	.....(((((((....(((((((...&........)))))))))))))).....((........))...	5	5	0	2	2.00319	1.18387	0.981427	0.96975	0.788296	2.01498	2.34347	0.965182	0.403797	0.555451	0.291579
GUUCUCCCAACGUAAGCCCAGC	MIR-629-star	(((.....))).(((((.....&................)))))	.............(((...((((...&.........(((..(((...))))))....))))..)))....	5	8	21	15	0.131042	0.119804	0.151915	1.07163	0.762101	0.480788	0.52347	0.0169189	0.269198	0.0670968	1.20677
AGUAUUCUGUACCAGGGAAGGU	MIR-630	............((((((.(((&......))).)).))))....	...((((....(((((....((....&.))...)))))....(((.(((......))).)))))))....	9	5	4	12	0.497194	0.551349	0.452983	0.665758	0.670143	0.934721	0.879519	0.194164	0.494651	1.54046	1.10227
AGACCUGGCCCAGACCUCAGC	MIR-631	((((..(((...((.......&))....)))))))........	.............(((...((((...&.((.((((........)))).))......))))..)))....	13	8	1	0	0.197828	0.250421	0.509407	1.7571	0.839543	0.954645	0.778393	1.29309	1.24167	1.12681	1.2489
GUGUCUGCUUCCUGUGGGA	MIR-632	..((.(((.(((....)))&..))).)).............	...(((((((((((((...((((...&.))))......)))))))))............))))....	11	5	0	9	2.27909	1.84726	2.145	1.2921	1.27534	1.28903	2.46764	0.700925	0.425669	0.504956	0.249443
CUAAUAGUAUCUACCACAAUAAA	MIR-633	.....((((...((..((.....&.....))..))....))))..	...(((((....((.((...(((((.&......................)))))..)).)).)))))....	5	5	21	42	0.211667	0.867384	0.596771	0.17587	0.774657	0.149867	0.330086	0.0330321	1.43011	0.0435784	1.01716
AACCAGCACCCCAACUUUGGAC	MIR-634	....((((..(((....)))..&...............))))..	...((((((..((((((((((.....&................))))))).))).)).....))))....	7	5	3	18	0.63246	0.950812	0.362694	0.323588	0.772766	0.186251	0.35223	1.5944	1.50414	0.289831	0.545236
ACUUGGGCACUGAAACAAUGUCC	MIR-635	....(((((..((..(((((...&.))).))...))...))))).	.............(((...((((...&((..(((((.((...)).)))))..))....))))..)))....	5	16	0	1	0.682866	0.726363	1.39545	1.56729	1.03071	1.41031	1.41945	1.46066	0.363417	1.06248	1.50087
UGUGCUUGCUCGUCCCGCCCGCA	MIR-636	...((.....((....((..((.&..))..))))......))...	.............(((...((((...&.((((..((.......))..)))).......))))..)))....	5	8	1	2	0.442084	0.449267	0.374325	0.52479	0.46751	0.733743	0.766934	0.116015	0.780673	0.248328	0.90676
ACUGGGGGCUUUCGGGCUCUGCGU	MIR-637	...((((((.....(((..((((.&.)))).)))))))))......	...(((((.....((((.........&))))..(((...(((((.....)))))...)))...)))))....	5	13	0	6	2.28573	3.69357	1.22344	1.2359	1.62825	0.834232	1.19149	0.699314	0.740294	0.0747058	0.675014
AGGGAUCGCGGGCGGGUGGCGGCCU	MIR-638	........((((((((.((((((..&......)))))).))))))))	...((((...((...(((((.(((((&...)))))))))).)).((((((........)))))).))))....	5	9	1	8	0.235964	0.227284	0.14862	0.0872744	0.149812	0.199245	0.368474	1.14323	0.511476	0.536775	0.190453
AUCGCUGCGGUUGCGAGCGCUGU	MIR-639	...((.((((((((((.......&))))).))))).....))...	...(((((.............((((.&))))..((((((((((((...))))))).))))).)))))....	13	13	4	6	1.47515	1.38532	0.67216	2.11922	0.977609	1.25525	0.332983	0.861252	0.339862	0.749133	0.530067
AUGAUCCAGGAACCUGCCUCU	MIR-640	......(((((((..((....&......)).)).)))))....	...(((((....((.((...((((..&..((..(((....)))..)).))))..)).)).)))))....	5	8	5	8	1.17893	1.45342	1.4384	1.18276	1.36139	1.06986	0.969006	1.18513	1.51928	1.90984	0.990189
AAAGACAUAGGAUAGAGUCACCUC	MIR-641	.(((.((.(((((.(((....)))&.........))))).))))).	.............(((...((((...&.....((((.((..(((....))))).)))).))))..)))....	11	8	0	1	0.135491	0.177574	0.426053	0.641975	0.410321	0.248624	0.409303	0.580882	0.974159	2.41895	0.302534
GUCCCUCUCCAAAUGUGUCUUG	MIR-642	............(((.((....&......)))))..........	...(((((.....((...((((((..&...................))))))..)).....)))))....	5	5	21	42	0.091348	0.180843	0.132319	0.222702	0.569251	0.10482	0.106559	0.0153076	0.413892	0.0110675	0.780353
ACUUGUAUGCUAGCUCAGGUAG	MIR-643	........((.((....((((.&.....)))).....))))...	.....(((((....(((...((((..&..))))..)))))))).(((((.((.....))....)))))..	5	5	2	15	0.267922	0.482125	0.591867	1.01466	1.67584	0.813441	0.587057	0.0878171	0.323037	0.482129	0.239331
AGUGUGGCUUUCUUAGAGC	MIR-644	.....(((.......((..&))....)))............	.....((((((((.((.(((((....&.)).)))))....))))))))....((........))...	13	5	0	4	11.3086	1.94665	9.41715	5.65707	1.66666	5.42554	6.75094	5.93047	0.550173	4.23817	2.17757
UCUAGGCUGGUACUGCUGA	MIR-645	...((((.((((.(((...&..)))))))))))........	..(((((((....(((.((...((..&))..)))))..))).))))......((........))...	5	13	2	3	4.49385	6.30429	7.62998	0.822722	2.60525	0.328322	0.66899	4.02186	1.23999	1.13788	0.641305
AAGCAGCUGCCUCUGAGGC	MIR-646	((((((........(((((&......))).))..)))))).	.............(((...((((...&..(((((.(((.....)))..)).)))))))..)))....	9	8	0	0	1.07856	0.387467	0.356859	2.00032	0.826068	1.86598	1.15041	5.78143	0.508111	6.341	0.642991
GUGGCUGCACUCACUUCCUUC	MIR-647	..((((((.............&..))).)))............	.....((((....(((.((.((....&))))))).))))...............((........))...	5	13	11	2	0.9602	1.12886	1.2284	0.775089	0.835769	0.723347	0.724397	0.684007	0.471096	0.60733	0.397761
AAGUGUGCAGGGCACUGGU	MIR-648	......((((((.((.(((&......))))).))))))...	.............(((...((((...&..((((((.((((....))))))))))))))..)))....	9	8	3	6	0.145743	0.31567	0.367326	1.44704	1.6248	0.975436	1.02336	0.223168	0.735246	0.228959	1.07867
AAACCUGUGUUGUUCAAGAGUC	MIR-649	...........((..((((...&..........))))..))...	.....(((((((((((..((......&.....))..))))...)))).)))....((........))...	5	5	21	23	0.348115	0.556747	0.498146	0.679436	1.11348	0.474724	0.528329	0.0829831	2.31005	1.14964	1.79414
AGGAGGCAGCGCUCUCAGGAC	MIR-650	(((((((.((...........&......)).))))))).....	...((((((..((((((((.......&..(((((...)).))).))))).))).)).....))))....	5	8	6	0	0.490333	1.54801	1.65829	0.888233	1.12447	1.12444	2.12277	1.69592	1.10708	0.439242	0.34467
UUUAGGAUAAGCUUGACUUUUG	MIR-651	.......(((((..(((.....&.........)))....)))))	...(((((.......((((.......&....))))..((.((((....))))...))....)))))....	5	5	21	5	1.23033	1.06853	0.309033	1.71498	1.23217	2.26966	0.65351	2.22201	0.566998	1.59926	0.457594
AAUGGCGCCACUAGGGUUGUGU	MIR-652	.(((((..(((.......))).&......)))))..........	...(((((....((.((...((((..&.(((((.((....)))))))..))))..)).)).)))))....	7	8	14	3	0.316731	0.516645	0.533808	2.90373	2.78813	1.13483	1.75269	0.399608	1.54789	0.384596	3.10203
GUGUUGAAACAAUCUCUACUG	MIR-653	..((.(((((......(((..&..)))....)).))).))...	...(((((.....((...((((....&(((..((.....))..))).))))..)).....)))))....	5	16	21	42	0.548033	1.22771	0.487914	0.325822	0.875592	0.136873	0.122867	0.360936	0.671312	0.123818	0.40366
GUGUUGAAACAUUCUCUACUG	MIR-653-rno	..((.(((((......(((..&..)))....)).))).))...	...(((((.....((...((((....&(((..(((...)))..))).))))..)).....)))))....	5	16	10	2	0.421389	0.996424	0.439617	0.317982	0.884822	0.156797	0.109551	0.141796	0.573728	0.140419	0.558719
UAUGUCUGCUGACCAUCACCUU	MIR-654-3P	.......((.((((((.((...&..)))))..)))....))...	...(((((.....((((..((((...&..)))).))))..(((.((.....))))).....)))))....	5	5	9	3	0.964328	1.41194	0.726688	0.777549	1.06705	0.845493	0.546038	0.568797	1.01622	0.507723	0.890749
UAUGUCUGCUGACCGUCACCUU	MIR-654-3P-rno	.......((.(((.((.((...&..))..)).)))....))...	...(((((.....((((..((((...&..)))).))))..(((.((.....))))).....)))))....	5	5	9	3	0.487036	0.889232	0.54684	0.401994	0.57031	0.42188	0.308462	0.398802	0.911907	0.500114	0.806477
UGGUGGGCCGCAGAACAUGUGC	MIR-654-5P-hsa	.((....))((((((.(((.((&......))))).))))))...	((..((....)))).((((.((....&..)))))).((((((.(((.((......))))).))))))...	9	5	2	9	2.02177	1.7572	1.6248	1.19087	1.29659	1.53332	1.75651	1.86108	1.01454	1.06871	1.0121
UGGUAAGCUGCAGAACAUGUGU	MIR-654-5P-mmu	.........((((((.(((.((&......))))).))))))...	...(((((((((.((((...((....&..))..)))).)))))..((((....)))).....))))....	9	5	21	9	5.03887	1.94771	2.56763	3.12359	1.59681	5.51217	4.24258	3.76324	0.896765	4.17246	1.15957
UGGUGAACUGCAGAACAUGUGU	MIR-654-5P-rno	.((....))((((((.(((.((&......))))).))))))...	......(((((.((............&..)))))))((((((.(((.((......))))).))))))...	9	5	21	9	2.31159	1.12115	1.22237	1.23105	0.850459	3.58382	3.3504	4.42228	1.41329	7.39933	1.72756
AUAAUACAUGGUUAACCUCUUU	MIR-655	.......(((((..((......&..))..)))))..........	...(((((....((.((...((((..&.........((....)).....))))..)).)).)))))....	5	8	5	9	0.279329	0.51367	0.441487	0.730375	1.4855	0.602068	0.586845	0.111987	2.40427	0.284989	1.52194
AAUAUUAUACAGUCAACCUCU	MIR-656	.....(((((...........&..)))))..............	.............(((...((((...&.....(((((.............))))).))))..)))....	5	8	21	9	0.675157	1.54316	0.378524	0.98224	1.22445	0.436607	0.190423	0.265063	1.13568	0.354161	0.792994
GGCAGGUUCUCACCCUCUCUAGG	MIR-657	((((((.......(((....)))&.............))))))..	...(((((....((.((...((((((&((.(((.......))).))..))))))..)).)).)))))....	11	4	7	0	0.204907	0.0905864	0.177048	0.629458	0.209514	0.120414	0.132119	0.0145019	0.112727	0.0753975	0.334557
GGCGGAGGGAAGUAGGUCCGUUGGU	MIR-658	(((((((((.....(((.((.....&.))...))).)))))))))..	...(((((.(((((..(((..((...&..))..)))..)))))......(((......)))...)))))....	5	5	3	0	0.810601	0.418694	0.50538	0.585705	0.531716	1.27777	1.60116	0.954709	1.14746	1.24371	0.289051
CUUGGUUCAGGGAGGGUCCCCA	MIR-659	...(((...((((.(((.....&......))).))))..)))..	...(((((....((.((...(((((.&.........(((.....))).)))))..)).)).)))))....	5	8	2	9	0.15522	0.239374	0.157984	0.220518	0.320711	0.349979	0.418565	0.0829831	0.509793	0.091307	1.45284
UACCCAUUGCAUAUCGGAGUUG	MIR-660	........(((((.(((.....&)))))))).............	.............(((...((((...&........(((((.(((.....))))))))))))..)))....	13	8	21	8	0.378458	1.31798	0.472146	0.317052	1.4082	0.141204	0.263963	0.319848	1.7868	0.0214433	1.03991
UGCCUGGGUCUCUGGCCUGCGCGU	MIR-661	.((..(((....((((.((((...&.)))).)))).)))..))...	...(((((....((.((...((((..&.((.(((((.....))))).))..))))..)).)).)))))....	5	8	1	12	0.412232	0.694801	0.278238	0.259852	0.358201	0.24949	0.338118	0.0862058	0.0672994	0.162554	1.15789
UCCCACGUUGUGGCCCAGCAG	MIR-662	..((((...))))...(((((&..............)))))..	...(((((.......((((((((...&.....))))).)))...(((......)))....)))))....	9	5	8	2	0.0445405	0.0590295	0.0536608	0.202359	0.137807	0.211373	0.382735	0.0684812	0.550173	0.00553376	0.685969
AGGCGGGGCGCCGCGGGACCGC	MIR-663	((((((((.((.(((..((...&..)).))).)).)))))))).	...((((........(((....))).&((((((.(((..(((....))).)))...))))))))))....	5	14	0	0	0.0446219	0.0287322	0.0581943	0.357005	0.0750327	0.58041	1.31313	0.0604246	0.280975	0.139727	1.26491
UAUUCAUUUACUCCCCAGCCUA	MIR-664-3P	........(((...........&..))).((........))...	...(((((....((.((...(((((.&.....................)))))..)).)).)))))....	5	5	21	42	0.17308	0.51803	0.181211	0.421377	0.873698	0.398491	0.385493	0.0418944	0.577093	0.159096	1.0989
ACCAGGAGGCUGAGGUCCCU	MIR-665	..((((((((...(((....&......)))))))))))....	...(((((....((.((...((((..&...(((.(((....))))))))))..)).)).)))))....	5	8	0	2	0.18409	0.277936	0.523441	0.799228	0.308736	0.677434	0.542557	0.356102	0.683089	0.462069	0.461807
ACCAGGAGGCUGAGGCCCCU	MIR-665-hsa	..((((((((...(((....&......)))))))))))....	...(((((....((.((...((((..&...(((.(((....))))))))))..)).)).)))))....	5	8	0	2	0.0687943	0.0569246	0.181681	0.197616	0.0571749	0.180187	0.0351837	0.103125	0.432399	0.107908	0.584001
GGCUGCAGCGUGAUCGCCUGCU	MIR-666-3P	....((((...(((.((.(((.&..))).)).)))..))))...	...(((((....((.((...((((..&....((((((....)).)))).))))..)).)).)))))....	5	8	1	0	0.038559	0.105957	0.239343	0.0236363	0.0548635	0.241693	0.10448	0.00644529	1.2585	0.00138344	1.52278
AGCGGGCACAGCUGUGAGAGCC	MIR-666-5P	((((((.((.(((((((.....&))))).)).))..))))))..	.....(((((((((((((((......&..))).....))))).)))).)))....((........))...	13	5	1	0	2.1176	1.11508	3.487	3.0208	0.989079	2.9419	2.81317	5.25936	1.32916	2.10836	1.26407
UGACACCUGCCACCCAGCCCAAG	MIR-667	.(((..(((.....)))......&.........))).........	.............(((...((((...&.(((....((......))....)))......))))..)))....	7	8	21	15	0.127509	0.234043	0.128851	0.460809	0.560221	0.147268	0.236206	0.124072	0.896765	0.0428866	0.780353
UGUCACUCGGCUCGGCCCACUACC	MIR-668	........(((.((((..((....&..))..))))......)))..	...(((((......((.((((.(((.&.)))..))))))((((..((......))..))))..)))))....	5	5	7	12	1.85023	2.56833	1.31412	1.44407	1.62488	0.685231	0.794701	0.86528	2.27809	0.874334	1.06013
AGUUGUGUGUGCAUGUUCAUGU	MIR-669A	((.((.((((((..........&..)))))))).))........	.............(((...((((...&....(((((.((((....)))).)))))..))))..)))....	5	8	2	4	0.0476026	0.059737	0.179179	0.599121	0.399345	0.434008	0.320897	0.120044	0.464366	0.0753975	1.53795
AGUUUUGUGUGCAUGUGCAUGU	MIR-669B	..........(((((.(((((.&...))))))).....)))...	...(((((...(((((...(((....&.))))))))...(((.(((((....)))))))).)))))....	5	5	1	7	0.131092	0.21532	0.190414	0.603588	1.0412	0.67137	0.411478	0.0902341	0.726834	0.103066	3.05231
AUAGUUGUGUGUGGAUGUGUGU	MIR-669C	........((..(((((.((((&....)))))))))...))...	...((((..((((((...((((....&...))))..)))))).(((((....))))).....))))....	9	5	21	6	0.26077	0.462064	0.549143	0.438948	1.02629	0.804778	1.49377	0.338378	0.918637	0.118976	1.76043
AUCCCUGAGUGUAUGUGGUGAA	MIR-670	......(((((....(((((..&.....))))).....))))).	.............(((...((((...&........(((((((........)))))))))))..)))....	5	8	21	8	0.123189	0.439402	0.259273	0.442993	1.64655	0.27288	0.26234	0.0346434	0.556903	0.00207516	0.337086
UCCGGUUCUCAGGGCUCCACC	MIR-671-3P	...(((......(((...((.&..))..))).......)))..	.....(((((((.....(((......&..))).....))))))).........................	5	5	8	2	2.65488	1.10144	2.12881	1.72818	1.05826	2.35889	1.47172	1.34223	1.134	0.355544	0.0851141
AGGAAGCCCUGGAGGGGCUGGAG	MIR-671-5P	...((((...((((((((((((.&)).)).))).))))).)))).	...(((((.....((...((((....&....(((((.....)))))...))))..)).....)))))....	13	8	4	4	0.704438	0.890313	0.801778	1.3658	1.2629	0.617661	0.711781	0.218334	0.444176	0.790636	0.236803
UGAGGUUGGUGUACUGUGUGUGA	MIR-672	.((((.((((((((.........&..)))))))).))))......	...((((....(((((((((((....&....)))))...))))))...((.((.....)))).))))....	5	5	21	1	0.520501	0.708143	0.347766	0.364226	0.482437	0.605533	0.58416	0.0797605	0.314625	0.012451	0.13652
UCCGGGGCUGAGUUCUGUGCACC	MIR-673-3P	....((((.(((...((.(((..&.....))))).)))..)))).	((.(((((..((.((((((.......&....))))))))))))).))........................	5	5	7	2	3.2767	1.8671	1.80991	1.5994	1.01823	2.39268	3.21817	2.96967	0.704962	0.870876	0.166857
UCCGGGACUGAGUUCUGUGCACC	MIR-673-3P-rno	..((((...(((...((.(((..&.....))))).)))...))))	((.(((((..((.((((((.......&....))))))))))))).))........................	5	5	6	4	3.66757	3.87701	3.93532	1.9181	1.90164	1.93095	3.4462	5.07889	3.30272	1.10329	0.321074
CUCACAGCUCUGGUCCUUGGAG	MIR-673-5P-mmu	..((.(((...((....(((..&.......))).))...)))))	..((((((((................&.....)))))))).....((((.((.....)).))))......	5	5	0	6	1.5145	1.76581	1.64737	1.40742	1.91752	0.975436	0.676449	0.104736	0.760484	0.0615631	2.63095
CUCACAGCUCCGGUCCUUGGAG	MIR-673-5P-rno	....(((...((((...(((..&)))...))))....)))....	.............(((...((((...&...((.((((((.....)))))).))....))))..)))....	13	8	0	3	0.292688	0.527391	0.360328	0.662011	0.714649	0.174123	0.186879	0.0306151	0.134599	0.0726306	1.86577
GCACUGAGAUGGGAGUGGUGUA	MIR-674	.....(((.(((((((((((((&...))))))).))))))))).	.....(((((((.((((.........&..))))))).((((((((((((...))))))).))))))))).	9	5	1	0	0.0916145	0.0810328	0.193511	1.07827	0.644247	1.70311	1.84234	0.0378661	0.553538	0.0069172	0.163486
CACAGCUCCCAUCUCAGAACAA	MIR-674-star	..............(((((...&............)))))....	...(((((....((.((...(((((.&.....................)))))..)).)).)))))....	5	5	21	14	0.192801	0.938565	0.245339	0.243046	0.906223	0.110884	0.221331	0.148242	0.329767	0.0117592	0.0320231
UGGUGCGGAGAGGGCCCACAGUG	MIR-675	....(((((((.(((..((....&..))..))).)).)))))...	.................(((......&))).(((((((.(((..((......))..))).)).)))))...	5	13	6	4	0.0879509	0.127751	0.282437	0.351478	0.485323	0.082297	0.474789	0.783103	0.486238	0.127276	0.764341
CUGUAUGCCCUAACCGCUCAGU	MIR-675-3P	..((((((..............&..)))))).............	.............(((...((((...&..((((((...(((......))).))))))))))..)))....	5	8	1	42	0.610953	0.619922	0.690654	0.639367	0.720413	0.47559	0.688354	0.0684812	0.646075	0.0421949	3.71468
UGGUGCGGAAAGGGCCCACAGU	MIR-675-5P	....((((((..(((..((...&..))..)))...))))))...	...(((((........((((((....&..)).))))...(((..((.....))..)))...)))))....	5	5	5	4	0.327776	0.323712	0.634095	1.54481	0.858549	0.544893	0.926576	0.640501	0.858068	1.35439	1.76127
CCGUCCUGAGGUUGUUGAGCU	MIR-676	..((...(((((...(((...&)))...))).))....))...	((((((...(((.(((...((((...&.))))))))))...))))))......................	13	5	10	7	0.714409	0.883745	0.735384	0.458086	0.52766	0.537963	0.76636	0.169189	0.64944	0.0228268	0.029495
ACUCUACAACCUUAGGACUUGC	MIR-676-star	......(((....(((((..((&......)).)))))....)))	.....((((.....(((((.......&..............))))).))))...................	9	5	21	14	2.89148	5.00627	4.20183	1.97195	2.85833	0.704289	0.768589	2.15837	2.30332	0.594879	1.43009
UUCAGUGAUGAUUAGCUUCUGA	MIR-677	..(((.((((....((...(((&)))...))))))..)))....	.............(((...((((...&..((...((((((((...)))))))).)).))))..)))....	1	8	0	7	6.86075	5.19084	7.50984	2.82788	3.03816	2.60838	2.74807	5.12562	1.79858	1.30458	2.36044
GUCUCGGUGCAAGGACUGGAGG	MIR-678	....(((.((((((((.((...&.......))))))).))))))	......((((((...((((((.(((.&))))))).)).))))))(((((.((.....)).))))).....	5	13	6	9	4.1973	4.35788	4.0962	2.51761	2.99838	2.97049	4.48409	11.1769	4.31053	2.40165	0.68934
GGACUGUGAGGUGACUCUUGGU	MIR-679	((((...(((....)))..(((&......)))))))........	...(((((....(((((((.......&)))))))(((....)))..(((......)))...)))))....	9	13	0	0	1.37204	0.565401	3.79811	2.90257	1.60337	6.05186	5.98397	3.95419	0.171614	7.46366	2.27027
GGGCAUCUGCUGACAUGGGGG	MIR-680	(((((.....((.((((.((.&)).)))).)).....))))).	(((((((((((...............&)))).))))..)))..(((((.((.....)).))))).....	13	13	11	2	0.0488939	0.225443	0.047529	0.28246	0.315193	0.152466	0.148735	0.0362548	0.0723469	0.0594879	0.191296
CAGCCUCGCUGGCAGGCAGCU	MIR-681	..(((.....))).((((((.&..)).))))............	.............(((...(((....&..(((.....))).((((........)))))))..)))....	5	8	2	0	0.182218	0.328216	0.0573273	2.42817	1.61696	0.615928	0.430927	0.107959	2.13507	0.195757	0.952267
CUGCAGUCACAGUGAAGUCUG	MIR-682	..((((..((.(((.......&.....))).))...))))...	.............(((...((((...&..(((...((((......))))....)))))))..)))....	5	8	0	2	0.611633	1.69455	0.766387	0.667698	1.05141	0.585608	0.671504	5.46319	1.00949	2.10905	3.39951
CCUGCUGUAAGCUGUGUCCUC	MIR-683	...((.....((.((((....&....)))).)).....))...	...((.((((.((((((.........&...)))))))))).))..........................	5	5	10	10	2.28948	3.69868	2.59272	1.34676	1.89069	1.07506	1.72128	1.85141	0.990984	1.51763	0.546921
AGUUUUCCCUUCAAGUCAA	MIR-684	...........((((.((.&...............))))))	...(((((....((.((...(((((.&..................)))))..)).)).)))))....	5	5	21	11	0.0516019	0.252736	0.111422	0.170442	0.334952	0.221769	0.133371	0.0145019	0.689819	0.0145261	0.923614
UCAAUGGCUGAGGUGAGGCAC	MIR-685	.....(((.((((...((((.&.....))))..)))).)))..	...(((((.(((.(((.(((......&....)))))))))...((((......))))...)))))....	5	5	21	5	1.31767	1.49104	1.22114	2.95915	1.8572	1.84259	1.03341	0.660642	0.975842	0.875026	0.780353
AUUGCUUCCCAGACGGUGAAGA	MIR-686	...((.....((((((((..((&))...))))))))...))...	.............(((...((((...&....((((((....)).)))).........))))..)))....	1	8	1	10	0.262698	0.258289	0.673857	0.396566	0.400874	0.385496	1.55936	0.273119	2.25117	0.51464	1.98038
CUAUCCUGGAAUGCAGCAAUGA	MIR-687	.......((((.((.(((((((&)))).))).)).)))).....	...(((((....((.((...((((((&.....(((.....)))....))))))..)).)).)))))....	1	12	6	7	1.77753	1.74787	1.238	1.87001	2.21334	1.12963	0.627705	0.451976	0.741976	0.700712	0.336243
UCGCAGGCGACUACUUAUUC	MIR-688	..(((((.((((((......&..)))....))).)))))...	.............(((...((((...&..(((.((((..........)))).)))))))..)))....	5	8	11	2	0.168929	0.11536	0.0928905	0.321012	0.220356	0.171524	0.176587	0.192553	0.420621	1.37168	0.712936
CGUCCCCGCUCGGCGGGGUCC	MIR-689	((.((((((...))))))...&.))...((........))...	.............(((...((((...&((.((((((...))))))....)).....))))..)))....	7	16	1	1	0.0282582	0.0528404	0.0259634	0.0355523	0.0405472	0.0606399	0.0336242	0.00322265	0.230501	0.00484204	0.0362367
AAAGGCUAGGCUCACAACCAAA	MIR-690	..((((..(((..((.......&..))..))).......)))).	...(((((......((((........&...)))).(((..((.........))..)))...)))))....	5	5	3	1	0.962726	3.84366	2.81643	1.16894	1.92149	0.894872	1.26311	1.29792	1.04482	0.549917	0.594956
AUUCCUGAAGAGAGGCAGAAAA	MIR-691	......(((((..((((.....&.....)))).)))))......	.(((((....................&....)))))...((((((((...((.....))..)))))))).	5	5	8	4	0.402616	0.347532	0.624766	0.25558	0.280119	0.896604	0.863677	0.00886228	0.31126	0.23311	0.159273
AUCUCUUUGAGCGCCUCACUC	MIR-692	........(((((....((..&.........))....))))).	((((((((..................&....))))))))..............................	5	5	0	8	0.815722	1.60434	0.836537	0.921975	1.7281	0.733743	0.98299	0.333544	1.57144	0.402581	2.42617
GCAGCUUUCAGAUGUGGCUGUAA	MIR-693-3P	((((.....((((..(((.(((.&...)))))))))).))))...	...(((((....((.((...(((((.&((((((.........)))))).)))))..)).)).)))))....	5	16	2	0	0.115276	0.684767	0.118222	0.497567	1.50352	0.314461	0.295603	0.0378661	0.0874893	0.0034586	0.0387648
CAGCCACAUCCGAAAGUUUUC	MIR-693-5P	..((..(((.(((........&))).)))..))..........	.............(((...((((...&......(((.(((........))).))).))))..)))....	13	8	21	6	0.0987749	0.238679	0.131885	0.350419	0.377579	0.437474	0.167579	0.0555906	0.721786	0.022135	0.145789
CUGAAAAUGUUGCCUGAAG	MIR-694	...........((..((((&...........)))).))...	.(((((....................&)))))......((..((((.((.....)).)))).))...	9	13	21	11	1.28918	1.75087	1.93846	2.02108	2.10687	3.23557	2.09422	6.49202	1.63706	4.89046	1.87251
AGAUUGGGCAUAGGUGACUGAA	MIR-695	(((...(((((((....)))..&.....))))....))).....	...(((((.....(((((........&.)))))(((((((((......))).))))))...)))))....	7	5	21	0	1.3693	2.26392	2.62421	2.94135	2.08702	4.79315	3.16788	0.505955	1.18279	0.984318	0.727262
GCGUGUGCUUGCUGUGGG	MIR-696	(((((.((.(((......&..))).)))).....)))...	...(((((.((((((((.(((((...&.))).))...)))))))).((.....))..)))))....	5	5	21	16	1.36724	2.11508	1.03826	0.874653	1.32609	0.667905	1.19112	1.13195	0.540078	0.225501	0.617709
AACAUCCUGGUCCUGUGGAGA	MIR-697	..............(((((((&..........)).)))))...	.....((.((((((((.(((......&.......)))..)))))))).))...................	9	5	3	14	5.78693	4.93353	5.12849	3.8147	3.10965	4.25779	6.25555	5.27628	4.39802	7.49064	2.06718
CAUUCUCGUUUCCUUCCCU	MIR-698	(((...((...........&.)).)))..............	...(((((....((.((...((((..&...................))))..)).)).)))))....	5	5	21	42	0.796575	1.88693	1.236	0.768632	1.23709	1.25871	1.40006	0.249755	2.71217	0.127276	0.468549
AGGCAGUGCGACCUGGCUCG	MIR-699	((((((...(((..(((.((&.))...))))))..)))))).	.............(((...(((....&.((((.((((((.......)))))))))))))..)))....	9	8	3	1	0.169073	0.275333	0.787817	2.69663	1.40796	0.176722	0.541423	0.802439	1.44357	1.92852	5.2046
UGGAAGACUAGUGAUUUUGUUGU	MIR-7	.(((((((..(((..........&...)))...))))))).....	.............(((...((((...&.(((.(((..........))).)))......))))..)))....	5	8	21	0	0.0881355	0.116356	0.420987	0.602364	0.172568	1.35833	0.710571	0.70012	0.752071	1.48789	1.30873
CACGCGGGAACCGAGUCCACC	MIR-700	...((((((..((.((..((.&..))..))))..))))))...	...(((((........((((.((...&..))))))...((((.....)))).........)))))....	5	5	5	3	1.24753	0.862025	1.64009	3.06324	1.33859	1.03954	1.79292	1.40427	1.90121	2.18791	1.36688
UUAGCCGCUGAAAUAGAUGGA	MIR-701	......((.((...((((((.&.......)))))))).))...	...((((......((((.........&......))))....((((((........))))))))))....	5	5	21	14	1.83695	1.70544	1.65992	1.8485	2.07973	1.2024	0.948082	0.658225	1.91635	1.75835	3.01186
UGCCCACCCUUUACCCCGCUC	MIR-702	.((..((....(((.......&..)))....)).....))...	.............(((...((((...&.............................))))..)))....	5	5	21	42	0.132403	0.238733	0.20004	0.228131	0.166514	0.125611	0.175516	0.0402831	0.689819	0.0001	0.126407
AAAACCUUCAGAAGGAAAGAA	MIR-703	........(((((((......&..........)))))))....	...(((((....((.((...(((((.&....((((...)))).....)))))..)).)).)))))....	5	8	6	8	0.0458847	0.167752	0.25064	0.0743484	0.209889	0.0537096	0.0532319	0.00322265	0.489603	0.282222	0.286523
AGACAUGUGCUCUGCUCCUAG	MIR-704	(((.(((.((..(((......&..))).)))))..))).....	...((((((...((((((........&.))).))))))))).....((.((.....)).))........	5	5	21	1	3.45807	4.68162	6.82334	2.18454	2.63684	1.61042	2.62727	5.51072	0.422304	0.82453	0.822489
GGUGGGAGGUGGGGUGGGCA	MIR-705	((((((((..((.(((....&...))).))..))))))))..	...(((((.(((((..(((.((....&.)).))).)))))...(((((...)))))...)))))....	5	5	21	0	0.0214474	0.0100391	0.001	0.0234894	0.0533425	0.0355177	0.0474916	0.00402831	0.149741	0.00415032	0.0311804
AGAGAAACCCUGUCUCAAAAAA	MIR-706	.((((.......))))......&......((........))...	...(((((....((.((...(((((.&.((((.......)))).....)))))..)).)).)))))....	6	8	6	1	0.03048	0.144087	0.0808255	0.140514	0.376058	0.0441805	0.0859432	0.0104736	0.105997	0.0117592	0.053091
CAGUCAUGCCGCUUGCCUACG	MIR-707	(((....((.((.(((.....&..))).)).))...)))....	.............(((...((((...&....(((((.((........)).))))).))))..)))....	5	8	21	4	0.301033	0.404265	0.355794	0.761624	1.18025	0.207908	0.243135	0.120044	1.06838	0.0214433	0.869681
AAGGAGCUUACAAUCUAGCUGGG	MIR-708	...((((.........((.(((.&.......))).))...)))).	...(((((....((.((...((((((&....((((........)))).))))))..)).)).)))))....	5	12	3	0	0.827218	1.33924	1.5133	1.72473	2.25472	1.77675	1.86853	0.74282	0.90686	0.423333	1.10733
CAACUAGACUGUGAGCUUCUAG	MIR-708-star	((...((((.((..((......&..))..)).))))..))....	.....((((((.((((((........&......))))))))))))..((.((.....)).))........	5	5	0	2	5.08995	4.99226	8.32777	1.87946	2.24918	1.1253	0.960029	3.07279	0.397067	0.231035	0.164329
GGAGGCAGAGGCAGGAGGA	MIR-709	..(((((((((((...((.&))...))))....))))))).	................(((.......&))).....((((((((((..((.....)))))))))))).	13	13	21	2	0.0127445	0.0151487	0.085124	0.247153	0.163323	0.100489	0.208195	0.0402831	0.450906	0.0304357	0.418829
CCAAGUCUUGGGGAGAGUUGAG	MIR-710	.(((((...(((((..(((((.&)))...))..))))).)))))	...(((((.....((...((((....&.(((.((((...)))).))).))))..)).....)))))....	13	8	11	1	0.48113	0.624125	0.183749	1.09734	1.52443	1.6624	1.0431	0.0757322	0.93378	0.12451	0.691025
GGGACCCGGGGAGAGAUGUAAG	MIR-711	......((((.(((((((((..&.....)).)))).))).))))	...............((((.......&.)))).((((.(((((((............)))).))).))))	5	5	12	1	1.2784	1.30026	0.511982	1.49013	1.50981	1.03954	1.29098	0.420555	0.807593	0.121051	0.187925
CUCCUUCACCCGGGCGGUACC	MIR-712	...........((((((((..&.....))))))))........	...(((((.......(((((..((..&.....))...)))))((((.......))))...)))))....	5	5	8	11	1.52627	0.98036	0.836809	1.91272	1.54499	0.38463	0.757203	0.423778	1.65725	1.1192	1.54807
UGCGAGUCACCCCCGGGUGUUG	MIR-712-star	(((((..((((....))))...&))))).((........))...	.............(((...((((...&(((((..((((....))))...)))))...))))..)))....	15	16	3	1	0.12733	0.28292	0.310568	0.265476	0.486643	0.554422	0.617901	0.0870114	1.27701	0.134885	1.26997
UGCACUGAAGGCACACAGC	MIR-713	.(((..((.((((.((...&..)).)))).))...)))...	...(((((.....((((.((......&)).))))..((((.((.....)).))))...)))))....	5	13	7	1	0.297204	0.491193	1.53623	1.41503	1.38252	0.589073	1.783	0.181274	0.964064	0.983626	1.30452
CGACGAGGGCCGGUCGGUCGC	MIR-714	....((((((.(((....((.&.))...)))))))))......	.............(((...((((...&..(((((((((....)))).)))))....))))..)))....	5	8	1	2	0.327152	0.735083	0.29257	0.408971	0.904762	0.207042	0.375074	0.20061	3.60052	0.504264	0.998616
CUCCGUGCACACCCCCGCGUG	MIR-715	......(((.......(((((&...))))).......)))...	.............(((...((((...&...(((((((((......)))).))))).))))..)))....	9	8	3	6	0.190018	0.349709	0.0577608	0.328594	0.629512	0.129076	0.136883	0.166772	0.837878	0.0560293	1.58599
CUCAGACAGAGAUACCUUCUCU	MIR-717	...((((.((((.....)))).&.........))))........	.............(((...((((...&....((.(((((.....)))))))......))))..)))....	7	8	0	4	0.88946	0.474869	0.513146	0.453374	0.330449	0.503311	0.81363	0.904758	0.854703	1.63938	1.39975
CUUCCGCCCGGCCGGGUGUCG	MIR-718	.....((..(((..(((((((&.)).))))))))....))...	...(((((.....((...((((((..&....(((((....)))))))))))..)).....)))))....	9	8	3	4	0.0592734	0.36592	0.0217641	0.0709088	0.248667	0.00779656	0.00326796	0.0845944	0.587188	0.00276688	0.156745
AUCUCGGCUACAGAAAAAUGUU	MIR-719	....(((((((.((........&))))).))))...........	...(((((..............(((.&))).(((((((.((((....))))))).))))..)))))....	13	13	21	4	0.0891354	1.72585	1.72959	0.0235873	0.553858	0.0571748	0.41169	6.90774	2.42446	0.069172	2.14218
AUCUCGCUGGGGCCUCCA	MIR-720	.....((.(((((.....&......))).))....))...	...(((((.....(((..(((.(((.&))))))))).(((...........)))...)))))....	5	13	1	7	2.0442	2.6385	1.06255	1.4791	2.52814	2.46025	2.54359	0.989352	1.53274	0.67166	1.94835
CAGUGCAAUUAAAAGGGGGAA	MIR-721	(((.(((.....((((.((..&.......)).)))).))))))	......((((.(((............&..))).))))..(((.((((..((.....))..)))).))).	5	5	21	14	0.0138552	0.0225012	0.0082993	0.05081	0.0475564	0.0415816	0.0583352	0.00402831	0.0689819	0.00760892	0.0278096
UGAGAGAUGCCAUUCUAUGUAGA	MIR-741-3P	..(((((((.((...((((....&.)))))).)))).))).....	...(((((....((.((...((((((&....(((......))).....))))))..)).)).)))))....	5	12	1	3	1.41241	1.42595	1.87431	3.49268	2.35542	2.02884	1.51804	1.15854	1.72623	0.567902	0.429784
UGAAAGAUGCCACGCUAUGUAGA	MIR-741-3P-rno	.(((.((((.((.((........&..)).)).)))))))......	...(((((....((.((...((((((&.....................))))))..)).)).)))))....	5	9	21	3	1.97128	1.19203	0.622066	2.02937	1.28082	1.34187	0.797088	1.42924	1.23494	1.69817	1.15199
GAAAGCCACCAUGCUGGGUAAA	MIR-742-mmu	(((.((...(((((........&..)))))..)).)))......	...(((((....((.((...(((((.&.......(((......)))..)))))..)).)).)))))....	5	8	5	16	0.0710561	0.144188	0.166148	0.4813	1.24803	0.244292	0.376931	0.00563963	0.417256	0.00415032	0.39439
GAAAGCCACCAUGUUGGGUAAA	MIR-742-rno	..((((..........((((..&.....)))).......)))).	...(((((....((.((...(((((.&.......(((......)))..)))))..)).)).)))))....	5	8	5	16	0.0696069	0.167547	0.157551	0.174077	0.564257	0.102222	0.243835	0.00161132	0.163201	0.00069172	0.32613
UACUCACAUGGUUGCUAAUCA	MIR-742-star	.......((((((((......&..))).)))))..........	.............(((...((((...&.....((((((((...)))))).))....))))..)))....	5	8	21	8	0.190537	0.271873	0.219944	0.747622	1.01816	0.330921	0.378098	0.0322265	0.672994	0.103758	0.300849
GAAAGACACCAAGCUGAGUAGA	MIR-743A-mmu	(((.(((..((.((.((.....&)))).))..))))))......	...(((((....((.((...((((((&....................))))))..)).)).)))))....	13	9	21	9	0.250043	0.204243	0.275204	1.11126	1.18614	0.120414	0.152459	0.580076	1.19793	0.913762	0.937941
GAAAGACGCCAAACUGGGUAGA	MIR-743A-rno	(((.((((.((.((........&..)).)).)))))))......	...(((((....((.((...((((((&.......(((......))).))))))..)).)).)))))....	5	12	21	2	1.38952	0.953467	1.09265	1.84157	1.50289	0.358642	1.05329	3.87281	2.23098	2.76204	1.87251
GAAAGACAUCAUGCUGAAUAGA	MIR-743B-3P-mmu	(((.(((..(((((.((.....&)))))))..))))))......	...(((((....((.((...((((((&....................))))))..)).)).)))))....	13	9	21	2	0.914689	2.41931	1.68309	1.37367	2.4751	1.64074	1.57576	3.04379	1.56135	9.07813	1.22531
GAAAGACACCAUACUGAAUAGA	MIR-743B-3P-rno	(((.(((..(((((.((.....&)))))))..))))))......	...(((((....((.((...((((((&....................))))))..)).)).)))))....	13	9	21	2	0.279671	1.71806	0.736089	1.05718	1.56093	0.398491	0.592404	1.63227	0.819371	2.70947	0.836815
UGUUCAGACUGGUGUCCAUCA	MIR-743B-5P	.((..((((.(((((......&....)))))))))...))...	...(((((....((.((...(((((.&......(((....)))....)))))..)).)).)))))....	5	8	5	5	3.46924	3.65731	2.97192	1.75232	1.23288	1.25958	0.829704	2.62162	1.134	2.79524	0.537651
UGCGGGGCUAGGGCUAACAGCA	MIR-744	.((((((....(((..((....&..))..)))...))))))...	...(((((((((..(((((.......&....))))))))))..((.((((...)))).))..))))....	5	5	0	1	1.11639	0.211776	0.245239	0.659172	0.258458	0.903534	0.59042	0.435863	0.188438	0.231726	0.0623608
UUUGUGACCUGGUCCACUAACC	MIR-758	.....(((..(((..((.....&..))..)))))).........	.............(((...((((...&......((..(((......)))..))....))))..)))....	5	8	21	10	2.8754	2.99512	3.61721	1.78489	2.72859	1.48914	2.70921	1.55009	3.1025	1.11367	5.53157
GCAGAGUGCAAACAAUUUUGAC	MIR-759	((((((.(((.((.........&..)).)))...)).))))...	.............(((...((((...&...((((.((((....))))))))......))))..)))....	5	8	21	0	0.0492572	0.053782	0.0850247	0.931265	0.397719	0.304932	0.375467	0.297289	0.425669	1.95134	1.79161
CGGCUCUGGGUCUGUGGGGA	MIR-760-3P	.(((.....))).((((((.&............))))))...	.....((.((((((((.((.......&........)).)))))))).))...................	5	5	21	0	0.180834	0.155571	0.0864245	0.0706641	0.114074	0.253821	0.327699	0.15227	0.211993	0.0484204	0.0505628
GCAGCAGGGUGAAACUGACACA	MIR-761	..(((((((.((.....((...&..))......)))))))))..	.............(((...((((...&(((...(((((.......))).))...)))))))..)))....	5	16	5	2	0.472166	0.462323	0.352164	3.4883	1.588	2.11806	1.08487	0.983713	0.651122	1.81715	1.90959
GGGGCUGGGGCCGGGACAGAGC	MIR-762	.((((.((((.(((.((.((..&))))...))).)))).)))).	...(((((.....((((((.......&.)))))).(((((((......))))...)))...)))))....	13	5	10	1	2.83551	0.716402	0.393065	0.866599	0.403021	0.5293	0.484191	0.434251	0.785721	0.430942	0.415458
CCAGCUGGGAAGAACCAGUGGC	MIR-763	..(((..((((((.....((((&......)))))))))))))..	.............(((...((((...&(((.((((......))))))).........))))..)))....	9	16	1	1	1.26052	0.600839	0.581635	1.7645	0.95634	0.865418	0.82145	0.553489	0.619155	0.543	0.677542
AGGAGGCCAUAGUGGCAACUGU	MIR-764-3P	...((((...(((((((((...&..)).))))).))...)))).	...(((((....((.((...((((..&.((..(((.....)))..))..))))..)).)).)))))....	5	8	6	0	0.162661	1.04282	0.428754	1.1503	1.58587	0.553556	0.752312	0.161132	0.280975	0.471061	1.10311
GGUGCUCACAUGUCCUCCU	MIR-764-5P	((((...((..........&..)).))))............	...(((((....((.((...((((..&((.((......))))....))))..)).)).)))))....	5	16	21	42	0.193782	0.48862	0.27067	0.66457	0.925176	0.57348	0.510642	0.0668699	1.03978	0.056721	1.01716
UGGAGGAGAAGGAAGGUGAUG	MIR-765	..(((.((((((..(((((((&.))).)))).)))))).))).	.....((((.......(((..((...&))..)))(((((..(((..........))).))))).)))).	9	13	21	2	0.182101	0.198594	0.563971	1.30822	0.959381	0.399357	0.865407	0.319848	1.82045	0.13281	0.376693
ACUCCAGCCCCACAGCCUCAGC	MIR-766	.....(((...((.((......&......)).)).....)))..	.............(((...((((...&...........(((((....))).))....))))..)))....	5	8	0	13	0.231144	0.128746	0.270905	0.697448	0.553205	0.331787	0.377058	0.190942	1.54284	0.117592	0.703666
UCUGCUCAUACCCCAUGGUUUCU	MIR-767-3P	...((.........(((((....&......))))).....))...	.............(((...((((...&......(((((..............))))).))))..)))....	5	8	4	9	0.0942748	0.103324	0.252337	0.34504	1.11786	0.274612	0.471797	0.0708982	1.51592	0.0850816	1.3239
UGCACCAUGGUUGUCUGAGCAUG	MIR-767-5P	.(((..(((((....(((.....&)))...)))))....)))...	.............(((...((((...&(((..((((.((....)).))))..)))...))))..)))....	13	16	13	4	2.46696	2.46664	2.12937	2.06299	1.82157	2.3485	2.2245	3.84059	1.99206	1.12543	0.194667
UCACAAUGCUGACACUCAAACUGCUGAC	MIR-768-3P	...(((.((.(((...((.((.......&..)).))..)))....)))))	.....(((((...((((..((.....&...............))..))))..)))))...................	5	5	21	42	1.54504	2.32088	1.40778	1.31624	2.01428	0.918261	2.07607	2.49111	1.37459	2.84504	1.1562
GUUGGAGGAUGAAAGUACGGAGUGAU	MIR-768-5P	((.((((((((...((((((......&))))))..))))))))))...	...((((.........((((((....&)))))).((((...(((((((....)))))))..)))).))))....	13	13	21	0	0.441717	0.708636	1.20068	0.654772	0.905912	0.69476	1.20664	0.576048	1.50246	1.16209	0.806477
CUGGGAUCUCCGGGGUCUUGGUU	MIR-769-3P	((((((((.....))))))))..&......((........))...	...(((((....((.((...((((..&((((((((.....))))))))..))))..)).)).)))))....	6	16	2	0	1.00179	1.20309	0.412056	0.690226	1.35344	1.14783	1.54775	0.272314	1.42002	0.270463	2.04611
UGAGACCUCUGGGUUCUGAGCU	MIR-769-5P	...((((....))))..((((.&................)))).	(((((((((((....(((((......&)).)))....))))))))))).......((........))...	5	13	7	3	6.71846	6.74172	5.93051	3.99962	4.33143	5.16565	6.19275	8.14927	2.68525	1.98593	1.35003
CGUGGGCCUGACGUGGAGCUGG	MIR-770-3P	.(((((...((((....((...&..))....)))).)))))...	...(((((((((((((.((.(((...&))).)).))...))))))).(((.....)))....))))....	5	13	3	15	2.81002	2.13407	1.58457	1.44181	1.42156	1.85991	1.76459	2.37509	1.47218	0.655059	0.756757
CGUGGGCCUGAUGUGGUGCUGG	MIR-770-3P-hsa	.(((((...((((..((((...&..))))..)))).)))))...	...((((........((((.(((...&)))))))..((((..((((.....))))..)))).))))....	5	13	5	5	0.754239	1.06027	0.820915	0.550495	0.874454	0.765795	1.01487	0.729124	0.496333	0.0802395	0.273882
AGCACCACGUGUCUGGGCCACG	MIR-770-5P	(((((...))).)).(((.(((&.)))..)))............	...(((((.....((...(((((...&.((.(((......)))))..)))))..)).....)))))....	9	8	0	1	0.195306	0.46426	0.284271	0.384129	0.663342	1.39039	2.53057	0.613108	0.607377	1.34194	2.34443
AGUACCACGUGUCAGGGCCACA	MIR-770-5P-hsa	........(((..(((((.((.&..))..)))..))..)))...	...(((((.......((((((((...&.........)))).)))).....((.....))..)))))....	5	5	1	8	0.595755	1.04991	0.583803	1.11149	1.0162	1.18941	0.723569	0.10957	0.805911	0.172238	1.00114
UGGAAGACUUGUGAUUUUGUUGU	MIR-7B	.(((((((.(((((.........&)))))....))))))).....	.............(((...((((...&.(((.(((..........))).)))......))))..)))....	13	8	21	0	0.229552	0.179985	0.673063	1.30392	0.328777	2.01411	1.14584	0.64614	0.767214	1.10122	1.32896
CAACAAAUCACAGUCUGCCAUA	MIR-7-star	(((((....((.((.(((....&..))).)).))....)).)))	...(((((....((.((...(((((.&.....................)))))..)).)).)))))....	5	5	21	19	0.0907783	0.216136	0.275736	0.0757989	0.18986	0.0926924	0.232906	0.165966	0.647757	0.158404	0.393547
GAUUGCUCUGCGUGCGGAAUCGAC	MIR-801	((..((...((((((((.......&)))))))).))..))......	...(((((...........(((((((&))))).)).((((((((.......))))))))....)))))....	13	1	6	7	2.571	2.62758	1.77634	1.9301	2.53082	1.50387	0.960444	1.07717	2.64487	3.54991	0.792994
GAUUGCUGUGCGUGCGGAAUCGAC	MIR-801-mmu	((..((...((((((((.......&)))))))).))..))......	...(((((.....(((((........&))))).((.((((((((.......))))))))))..)))))....	13	13	3	13	2.73744	1.83828	2.63138	2.37846	3.22111	1.53072	0.958555	0.844333	1.96851	2.01083	0.685126
UCAGUAACAAAGAUUCAUCCUU	MIR-802	..((((...(((((.(((....&....)))..))))).))))..	.............(((...((((...&...(((((((((.......)))).)).)))))))..)))....	5	8	21	9	0.280292	0.172105	0.228975	0.396437	0.3558	0.289339	0.55982	0.052368	1.93991	1.5626	1.84386
UGUGAGUUGUUCCUCACCUGGA	MIR-804	.(((((......)))))..((.&.......))............	...(((((....((.((...((((((&.(((((......)))))...))))))..)).)).)))))....	5	12	5	1	3.51961	0.58371	2.37111	2.77563	1.22809	0.668771	0.978778	0.0322265	0.321355	0.759509	0.553663
GAAUUGAUCAGGACAUAGGG	MIR-805	((...(((..((.((((.((&)).))))))))).))......	...(((((.......((((...((((&.....)))).))))....(((.....)))...)))))....	1	9	21	8	8.28726	8.78507	6.97558	3.38485	4.58391	2.30258	1.46457	2.85768	3.94206	0.619089	1.75369
UAUUCAGAUUAGUGCCAGUCAUG	MIR-871-mmu	.....((((..((((........&..))))...))))........	...(((((.....((...(((((...&......((((......)))).)))))..)).....)))))....	5	8	21	4	0.38676	0.345637	0.322696	0.642121	0.427037	0.549224	0.544605	0.218334	0.699914	0.19299	0.557034
UAUUCAGAUUGGUGCCGGUCACA	MIR-871-rno	....((((..((...((((.((.&..))..)))).))))))....	...(((((....((.((...(((((.&......(((((....)))))..)))))..)).)).)))))....	5	8	3	4	1.33954	1.18504	1.87757	1.5982	1.29274	0.727679	0.783921	0.343212	1.29551	0.309891	0.855355
AAGGUUACUUGUUAGUUCAGG	MIR-872	..((((((.............&..))).)))............	.............(((...((((...&......(((((......))))).......))))..)))....	5	8	0	6	1.91512	1.32253	1.5835	1.83141	1.10476	2.74872	2.21935	0.759739	0.402114	1.36615	0.337928
GCAGGAACUUGUGAGUCUCCU	MIR-873	((((((((.(((((.......&)))))....)).))))))...	.............(((...((((...&..(((((((....))).))))........))))..)))....	13	8	0	0	1.26219	0.377608	2.30092	0.997418	0.374082	0.745871	0.552456	0.149853	0.166566	0.154254	0.320231
CUGCCCUGGCCCGAGGGACCGA	MIR-874	..((....))..((.((..(((&)))....)).)).........	...(((((....((.((...((((((&...((((......))))...))))))..)).)).)))))....	1	12	5	3	0.193481	0.193371	0.0790914	0.261547	0.763487	0.118681	0.147239	0.0604246	0.799181	0.086465	0.173599
CCUGGAAACACUGAGGUUGUG	MIR-875-3P-hsa	..((....))..((((..((.&......))...))))......	...(((((.....((...(((((...&..((....)).........)))))..)).....)))))....	5	8	0	7	1.23175	1.74786	1.00816	1.22723	1.63768	1.40425	1.69124	2.11728	1.39815	0.28568	0.926143
CCUGAAAAUACUGAGGCUAUG	MIR-875-3P-mmu	............(((((((((&.)))).))).)).........	...(((((.....((((.........&.........)))).(((..........)))...)))))....	9	5	21	14	0.614951	1.79392	0.37736	0.548395	1.17683	0.180187	0.333598	1.81918	0.34491	0.0836981	0.600855
CCUGAAAACACUGAGGCUGCG	MIR-875-3P-rno	........((..(((((((((&.)))).))).))...))....	.(((((....................&.)))))......(((((.((((...)))).))))).......	9	5	21	12	1.02569	2.13221	0.566671	0.89303	1.09485	0.171524	0.246371	0.368993	0.741976	0.00760892	0.164329
UAUACCUCAGUUUUAUCAGGUG	MIR-875-5P	........(((.......(((.&......))).......)))..	.............(((...((((...&.((((((..........)))))).......))))..)))....	5	8	0	3	0.162111	0.309426	0.344596	0.118279	0.420393	0.290205	0.240238	0.0112793	0.583823	0.00415032	0.744116
UGGUGGUUUACAAAGUAAUUCA	MIR-876-3P-hsa	.((((((.(((...........&..))).)))))).........	.............(((...((((...&.((((..((((...))))..))))......))))..)))....	5	8	21	1	0.046025	0.260712	0.208412	0.296708	0.738897	0.472125	0.691812	0.047534	0.269198	0.391514	0.273882
UAGUGGUUUACAAAGUAAUUCA	MIR-876-3P-mmu	.((((((.(((...........&..))).)))).))........	.............(((...((((...&..(((..((((...))))..))).......))))..)))....	5	8	21	3	0.0791968	0.368084	0.935993	0.573433	1.04521	0.301467	0.317778	0.0539793	0.696549	0.165321	0.787937
UGGUGGUUUGCAAAGUAAUUCA	MIR-876-3P-rno	.((((((.(((...........&..))).)))))).........	.............(((...((((...&.((((..((((...))))..))))......))))..)))....	5	8	21	1	0.138892	0.287921	0.320602	0.773607	0.781838	0.682632	0.624383	0.116821	0.225453	0.649525	0.143261
UGGAUUUCUUUGUGAAUCACCA	MIR-876-5P-hsa	.((..(((.....)))...)).&......((........))...	.............(((...((((...&(((..(((.....)))...)))........))))..)))....	6	16	4	42	0.368656	0.925676	0.46475	0.357023	0.899207	0.138605	0.100267	0.0161132	0.203581	0.0069172	0.287365
UGGAUUUCUCUGUGAAUCACUA	MIR-876-5P-mmu	..(((((......)))))....&......((........))...	...(((((....((.((...(((((.&..(((((......)))))...)))))..)).)).)))))....	6	8	4	42	1.87663	3.62507	3.67361	0.63078	1.8958	0.465195	0.444709	0.835471	0.336497	0.516023	0.391019
UGGAUUUCUCUGUGAAUCACCA	MIR-876-5P-rno	.((..(((.....)))...)).&......((........))...	.............(((...((((...&(((..(((.....)))...)))........))))..)))....	6	16	4	42	1.0769	4.12843	3.12009	0.47002	1.77832	0.196647	0.210031	0.239281	0.227136	0.125201	0.182869
GUAGAGGAGAUGGCGCAGGG	MIR-877	..(((((((((((((..((.&))...))))))))))).))..	.....(((((((((............&)))))(((((((((((......))..))))))))).)))).	13	13	21	2	0.0113622	0.028816	0.141052	0.380249	0.447923	0.0389828	0.410926	0.0934567	0.903495	0.0373529	0.727262
GCAUGACACCACACUGGGUAGA	MIR-878-3P-mmu	(((.(((.((.....))...((&)).......)))...)))...	...(((((....((.((...((((((&.......(((......))).))))))..)).)).)))))....	1	12	21	15	0.897509	0.716516	0.556205	3.823	2.55504	1.31155	0.831434	0.469701	1.4503	2.65344	0.990189
GCAUGACACCAUACUGGGUAGA	MIR-878-3P-rno	(((.(((..(((((........&..)))))..)))...)))...	...(((((....((.((...((((((&.......(((......))).))))))..)).)).)))))....	5	12	5	0	0.399229	0.411407	0.21141	1.79897	1.24852	0.549224	0.339678	0.273119	0.585505	3.75396	0.890749
UAUCUAGUUGGAUGUCAAGACA	MIR-878-5P-mmu	.....(((.(((((.((..((.&..)).)).)))))...)))..	...((((.....(((.((((((....&......)))))))))..((((..........))))))))....	5	5	9	4	9.39539	5.87263	7.77264	4.29894	3.15659	4.99673	4.01433	10.8104	4.08339	9.76501	3.94811
UAUCUAGUUGGCUGUCAGUCA	MIR-878-5P-rno	....(((.((((.........&......))))....)))....	.....((...((((((.(((((....&......))))))))).))...))...................	5	5	0	6	4.27389	4.78014	7.60202	2.0059	2.43499	2.00285	2.83867	6.00782	3.71829	2.71984	2.14723
AGAGGCUUAUAGCUCUAAGCC	MIR-879	((((((.(((.((.....)).&..))).))).)))........	.............(((...((((...&.((((((((......))))))))......))))..)))....	7	8	0	1	0.0890603	0.398603	0.785587	0.307547	0.36849	0.481654	1.32611	0.506761	1.43853	3.13626	0.54018
UACUCCAUCCUCUCUGAGUAGA	MIR-880-mmu	...............(((((((&.............))))))).	...(((((....((.((...((((((&(((((..........)))))))))))..)).)).)))))....	9	4	2	15	1.73259	1.74541	1.24644	1.52818	1.19289	1.18421	0.904835	0.774241	0.90013	1.64837	1.19834
UACUCCAUUCAUUCUGAGUAGA	MIR-880-rno	...............(((((((&.............))))))).	...(((((....((.((...((((((&(((((..........)))))))))))..)).)).)))))....	9	4	2	15	2.7605	1.29258	2.53136	2.74269	1.62806	2.21682	1.89198	0.448753	0.863115	1.51141	3.10287
AACUGUGUCUUUUCUGAAUAGA	MIR-881-mmu	..((((.((......)))))).&......((........))...	((((((((...((((((.........&.))))))....))))))))........................	6	5	21	19	3.82611	4.28575	4.0274	2.13086	3.30493	1.72391	4.27123	15.6347	0.975842	5.39611	1.95931
AACUGUGGCAUUUCUGAAUAGA	MIR-881-rno	......(((((...(((.....&))).)))))............	((((((((..(((((((.........&.)))))))...)))))))).((.((.....)))).........	13	5	21	4	5.43321	3.6179	4.18419	4.34333	2.80228	4.69526	5.90008	4.00736	1.40319	7.68916	1.54722
AGGAGAGAGUUAGCGCAUUAGU	MIR-882	((((((..((..(((.......&.)))..))..)))))).....	...((((.((((....(((.......&.))).)))).....((((........)))).....))))....	5	5	21	0	0.298807	0.117147	0.257639	0.582657	0.331477	0.965907	0.440189	0.136157	0.994349	0.342401	1.60537
AUGGGAAUGUUAGAGCAUUAGC	MIR-882A	............(((((..((.&...........))..))))).	...((((((((((((.(((.......&...))).)).))))))....((......)).....))))....	5	5	3	2	5.78844	2.8971	3.24899	3.22161	2.22378	3.47293	4.33519	3.79386	1.61687	11.6084	0.905075
AUGGCAAUGUUAGAGCAUUAGC	MIR-882B	(((((((((.....((....))&.))).))))))..........	...(((((..................&((((((......((((....))))...)))))).)))))....	11	16	0	0	0.303664	1.1612	2.21489	0.936186	0.941651	2.29392	2.40913	5.52925	0.309577	0.811388	1.58852
UAACUGCAACAGCUCUCAGUAU	MIR-883A-3P-hsa	.....(((((.((.........&......)).))....)))...	....((((((...((((.........&..))))....))))))(((....((.....))....)))....	5	5	3	18	1.12014	1.77462	1.71132	0.641846	0.979713	0.611597	0.58171	0.799216	0.661217	1.78256	0.6708
UAACUGCAACAUCUCUCAGUAU	MIR-883B-3P	..((.(((((............&..)).))).))..........	...(((((....((.((...((((..&..((((..........))))..))))..)).)).)))))....	5	8	2	17	0.292959	0.629654	0.55914	0.293122	0.434865	0.187117	0.192344	0.0765378	0.482873	0.398431	0.476976
UACUGAGAAUGGGUAGCAGUCA	MIR-883B-5P	....(((...(((..(((....&.....)))..)))....))).	.......(((((.((((.........&.)))))))))....(((((....((.....))....)))))..	5	5	8	14	0.386137	1.06214	0.467947	0.554571	1.38865	0.803046	1.14538	0.0636473	0.573728	1.18007	0.980076
AGGCAGCGGGGUGUAGUGGAUA	MIR-885-3P	((((((.((((((((.(((...&))))))))).))..)))))).	...(((((..(((((.((((......&......)))).))))).((..........))...)))))....	13	5	21	0	1.39878	0.822539	0.671972	0.53708	0.45511	1.58097	1.55404	0.182885	0.334815	0.0830064	0.0809005
UCCAUUACACUACCCUGCCUCU	MIR-885-5P	.....(((..............&..))).((........))...	...(((((....((.((...((((..&......................))))..)).)).)))))....	5	5	21	42	0.05833	0.287909	0.134982	0.201153	0.49207	0.0303199	0.0509719	0.0459227	0.704962	0.00207516	0.0985975
CGCGGGUGCUUACUGACCCUU	MIR-886-3P	.(((((.((.(((.((.....&))))).)).....)))))...	...(((((....((.((...((((..&...((((........))))..))))..)).)).)))))....	13	8	2	3	0.112208	0.267105	0.174682	0.0521626	0.331537	0.082297	0.223102	0.0862058	0.0891718	0.0034586	0.331187
CGGGUCGGAGUUAGCUCAAGCGG	MIR-886-5P	(((((.((((...((....(((.&.)))..))...)))).)))))	.....(((((..((..((((((....&...)))))))).)))))..(((((.....)))))..........	5	5	6	8	2.62301	1.36879	0.739322	1.59895	0.675229	3.317	1.63115	6.66524	2.15863	3.99745	0.474448
GUGAACGGGCGCCAUCCCGAGG	MIR-887	((((..(((((.(((..(((..&))).))).))))))).))...	...(((((....((.((...((((((&.....((((......)))).))))))..)).)).)))))....	13	12	3	5	0.821254	0.183955	0.458384	0.458918	0.471209	0.437474	0.295815	0.0837888	0.600647	0.111367	1.09721
UACUCAAAAAGCUGUCAGUCA	MIR-888	........((((.........&................)))).	...(((((....((.((...(((((.&....................)))))..)).)).)))))....	5	5	21	9	0.598945	1.11871	0.177147	0.320736	0.812085	0.59687	0.225299	0.194164	1.24672	0.327184	0.450852
GACUGACACCUCUUUGGGUGAA	MIR-888-star	(((...(((((....)))))..&.........))).........	...(((((.....(((((........&))))).(((((....)))))..............)))))....	7	13	2	6	0.076653	0.0660641	0.131786	0.150392	0.14844	0.100489	0.129096	0.0177246	0.228818	0.00622548	0.0893277
UUAAUAUCGGACAACCAUUGU	MIR-889	.......(((.((((......&..)).)))))...........	.............(((...((((...&...(((.(((((((...))))))))))..))))..)))....	5	8	21	4	7.40653	3.65881	4.36108	3.66508	1.80349	1.21107	1.39911	3.6722	4.02282	4.89669	2.55511
UACUUGGAAAGGCAUCAGUUG	MIR-890	.....((((.(((((......&....)))))...)))).....	...(((((........(((((.....&...)))))..(((((..........)))))...)))))....	5	5	21	5	0.316129	0.57018	0.191876	0.682924	1.15918	0.287606	0.181839	0.139379	0.805911	0.0421949	3.10961
UGCAACGAACCUGAGCCACUGA	MIR-891A	.(((..(((..((.((.((...&..))..))))..))))))...	((((((.((((...............&......))))))))))...........................	5	5	21	4	1.06324	1.54093	0.671193	0.46428	0.439303	1.2795	1.6372	0.98613	0.471096	3.30711	1.96774
UGCAACUUACCUGAGUCAUUGA	MIR-891B	.((.((((....))))((((((&))).))).........))...	...(((((....((.((...((((((&....((((....))))....))))))..)).)).)))))....	1	12	6	5	0.793355	1.45783	0.944825	0.661375	1.50886	0.319659	0.469971	0.10393	0.378559	0.369379	1.00957
CACUGUGUCCUUUCUGCGUAG	MIR-892A	...............(((((.&...))))).............	...(((((...((((((.........&.))))))....))))).((((.((.....))....))))...	5	5	0	4	0.765477	1.24821	1.45953	1.06159	1.4041	0.771859	0.473601	2.11486	0.610742	0.28568	0.107867
CACUGGCUCCUUUCUGGGUAGA	MIR-892B	....(((.(((....)))..((&))....)))............	...(((((.....((((.........&.))))......))))).(((((.((.....))...)))))...	1	5	4	15	0.958958	0.907799	0.601801	1.36278	1.68507	1.15736	1.21238	0.637278	1.4503	1.17177	1.16126
UCUUUGGUUAUCUAGCUGUAUGA	MIR-9	.....(((......((.((((((&))))))))........)))..	...((((....((((((..((..(((&.....)))..))..)))))).((.((.....)))).))))....	1	9	7	14	2.31599	3.54878	2.27219	1.2002	1.7376	1.14436	1.27026	2.16562	1.26691	1.84482	0.842714
UAUUGCACUUGUCCCGGCCUGU	MIR-92A	....(((.......((((....&......)))).....)))...	...(((((...........(((((..&........))))).((((.((....)).))))..)))))....	5	5	21	4	0.725617	1.06204	0.397625	0.618877	0.983189	0.583876	0.425133	0.43264	1.29215	0.179847	0.818275
UAUUGCACUCGUCCCGGCCUCC	MIR-92B	....(((.......((((....&......)))).....)))...	...(((((...........(((((..&........))))).((((..........))))..)))))....	5	5	21	5	0.825014	0.970583	0.432519	0.551603	0.668749	1.17815	0.749596	0.279565	1.22485	0.311966	1.07025
CAAAGUGCUGUUCGUGCAGGUAG	MIR-93	..((((((.......)).((((.&.....)))).......)))).	...(((((.....((...((((....&.......((((....))))...))))..)).....)))))....	5	8	4	15	0.367178	1.71566	0.381324	0.594836	1.5694	0.348246	0.421652	0.719456	1.08689	1.06594	0.46265
UUCAACGGGUAUUUAUUGAGCA	MIR-95	.....((((((.....((.(((&.....))))).....))))))	...(((((........((((..((..&.))..)))).......((.((((...))))))..)))))....	9	5	3	17	1.78079	0.543314	1.09441	1.93659	0.958755	2.36582	2.90973	1.4373	1.34767	0.919296	1.21941
UUUGGCACUAGCACAUUUUUGCU	MIR-96	...((((..((((......))))&.....))))............	.............(((...(((....&...((((..((((......)))).....)))))))..)))....	11	8	0	2	0.159708	0.252748	0.247109	0.384699	0.482542	1.76375	0.519428	0.346434	1.29047	0.611481	11.9547
UGAGGUAGUAAGUUGUAUUGUU	MIR-98	..((((((.(((..((((((..&.)).))))...))))))))).	.............(((...((((...&.((..(((((.....)))))..))......))))..)))....	5	8	21	3	0.697126	0.56185	0.548302	0.827772	0.63691	0.906133	0.694529	0.162744	0.972477	0.356928	0.673328
AACCCGUAGAUCCGAUCUUGUG	MIR-99A	.....(((((...(((...((.&......)).))).)))))...	...((((..(((((............&.....)))))..((((.....))))..........))))....	5	5	5	12	1.23359	1.44347	1.08264	1.12523	1.77962	1.18334	1.86234	4.51332	1.80531	0.320958	2.42786
CACCCGUAGAACCGACCUUGCG	MIR-99B	.....((((((..(((..((((&.))))....)))))))))...	...(((((((((((............&.....))))))).(((...((((...)))).))).))))....	9	5	0	5	1.61567	2.10946	0.576705	0.81271	1.29128	1.7343	1.14219	3.09293	0.930415	0.14872	1.62812
UAAAGCUAGAUAACCGAAAGU	MIR-9-star	..((((.(((..(((((....&)))......))..))))))).	.............(((...((((...&....((...(((((.....))).))..))))))..)))....	13	8	21	3	0.0392186	0.0372481	0.0332964	0.0706151	0.0468927	0.0268548	0.00928405	0.0757322	0.225453	0.0581045	0.596641
UAACCUGAUCAGCCCCGGGGUU	RLCV-1	......((.(((...(((.((.&....)).)))....))).)).	...(((((....((.((...((((..&...((((........))))...))))..)).)).)))))....	5	8	0	10	0.47483	0.490704	0.225345	0.450357	1.15936	1.08719	1.01097	1.60246	2.01225	0.00830064	0.345513
UAGUGCGCCGGUGACCUGAUAG	RLCV-10	....(((.(((((((.......&..)).))))).....)))...	...((((......(((.(((.((...&.....)).)))....)))..((.((.....)).))))))....	5	5	10	8	3.31191	3.37092	2.79687	2.08016	2.39046	2.20729	1.36845	1.00547	2.06778	0.319575	0.851141
UGACACUCGAUAGGAUACGGGG	RLCV-11	.......((((((((.((((..&.......)))).))))).)))	.............(((...((((...&.(((.((((........)))))))......))))..)))....	5	8	1	11	2.6942	2.80653	0.624667	2.90624	2.51753	3.17666	2.4868	1.24152	3.51808	2.31242	0.846927
AACGGUGCAUGGACUGGCUAGA	RLCV-12-3P	..(((.(((.((((.(((..((&))....)))))))..))))))	...((((........(((((......&..))).))..((((.(((..........)))))))))))....	1	5	7	6	7.45108	3.98601	5.57298	4.44336	3.0279	6.85404	6.41812	3.10663	2.15695	2.20105	0.819118
AGACCAGACCAUGCACAGUGGG	RLCV-12-5P	(((..(((((((((........&..)))))..))))))).....	.............(((...((((...&.((((..((........)).))))......))))..)))....	5	8	1	1	0.0506647	0.0447805	0.185546	0.526743	0.502548	0.0606399	0.639091	0.101513	2.21583	0.122434	1.12587
GAUCAUAGCCAGUGUCCAGGGA	RLCV-13	...((.(((.((......((..&.......)).....)))))))	...(((((....((.((...((((((&....................))))))..)).)).)))))....	5	9	2	16	0.289455	0.290578	0.498778	2.86754	1.96286	2.50789	2.22484	0.0878171	2.90397	0.228268	2.0992
UCGCACAUCAGGCUGAACGAC	RLCV-14-3P	..(((.....(((...((((.&))))..)))......)))...	.....(((((...(((((.(((((..&)))....)).)))))...)))))...................	13	13	21	8	1.85435	1.11988	2.38934	1.69506	1.27539	0.985831	0.411785	2.46855	2.63814	1.27622	0.696924
UCGGACGGUCUGGUGCGCUUGAU	RLCV-14-5P	..(((((((...(((((......&.))))))))))))........	...(((((.......((((((.....&)))))).....(((..((.......))..)))...)))))....	5	13	5	2	2.335	1.74685	2.13765	1.48108	1.02803	1.49347	1.29335	1.78454	1.82718	1.03412	1.61633
UCCUGUAGAGUAUGGGUGUGGUUU	RLCV-15	....((((((.((((((((((...&)))))).)))).))))))...	...((((.((((((((..........&..))))))))....((((((.......))))))....))))....	13	5	8	4	0.595622	1.55956	0.477547	0.319561	1.2153	0.595137	1.01561	0.842722	0.720104	0.614247	0.616867
CAUGAAACACAUGGCCUGUUCC	RLCV-16-3P	((.(((....(((((.......&......))))).)))))....	.....(((....((((.(((......&...........))).))))..)))...................	5	5	9	10	3.34231	1.60789	2.67788	2.19157	2.74257	1.80274	2.01754	0.177246	1.10035	2.04887	1.74105
UAUCUUUUGCGGGGGAAUUUCCA	RLCV-2	........((((((((.......&..........))))))))...	.............(((...((((...&.......((((..((.....))..))))...))))..)))....	5	8	1	8	0.827596	0.602343	0.463784	1.55619	1.06582	1.46575	1.53045	0.698508	1.14409	0.555451	0.299163
CGCACCUCGCCGUCUCUACUGCU	RLCV-3	.(((....((.((...(((....&..))).)).))....)))...	...(((((.....((((..((((...&..........))))...))))...((.....))..)))))....	5	5	21	42	0.76936	1.30201	0.55867	0.592144	0.61331	0.272013	0.30547	0.268285	0.449224	0.131427	0.428941
CACCACACGAUCCACUAGGUCU	RLCV-4-3P	......((((.((....))...&))))..((........))...	.............(((...((((...&...((.((((.((....))...)))).)).))))..)))....	13	8	1	6	0.42581	1.00884	0.382426	0.527331	1.06118	0.181053	0.161255	0.102319	3.48275	0.123126	0.526696
ACCUAGUAAUUGUGCGGUGUU	RLCV-4-5P	....((((.....(((((((.&....)))))))....))))..	...(((((....(((((...((....&.....)).)))))(((((((.....))))))).)))))....	5	5	3	4	0.827965	1.45778	1.10228	1.4947	1.35761	1.16688	0.827837	0.138574	1.23999	0.831448	1.36435
CGCACCACUUUUCACUAGGUGU	RLCV-5-3P	.(((.(((((......))))).&...............)))...	.............(((...((((...&.(((((...........)))))........))))..)))....	7	8	0	1	0.0308853	0.0672816	0.130188	0.149903	0.268889	0.255554	0.117212	0.00563963	0.644392	0.00415032	0.180341
AACCUAGUGCCGGUGAUGUGCU	RLCV-5-5P	........((.((.((((.((.&......)))))).)).))...	...((((..........(((.((...&.......)).))).((((.((.......)))))).))))....	5	5	0	10	0.974285	1.48057	2.01139	2.31951	1.97726	0.325723	0.549975	0.690452	2.16031	1.22642	1.35677
CGAGGUAAACAUCGGCUUACUG	RLCV-7	..(((((.....((((.(((..&..))).)))).....))))).	...(((((.........((..((...&)).)).......((((.(((....))).))))..)))))....	5	13	1	2	0.697403	3.4193	0.411424	1.70313	1.5137	0.851557	0.342394	0.586522	2.20574	2.52824	0.573045
UAAGGUGAAUAUAGCUGCCCAUUG	RLCV-8	..(((((((.((.(((((......&..))).)).)).))).)))).	...(((((.....((...(((((((.&...((((........)))).)))))))..)).....)))))....	5	8	5	10	0.196785	0.439792	0.490578	0.513101	1.08425	0.375967	0.523989	0.137768	1.1912	0.273921	1.25986
UCGAUGCAUGGUCCCCCCUUAGU	RLCV-9	..((((((((.............&...)))).)))).........	.............(((...((((...&.(((.....((.....)).....))).....))))..)))....	5	8	6	5	0.155341	0.145574	0.0802927	0.91862	0.366425	0.676568	0.28739	0.196581	1.31402	0.343093	2.67309
GCCUGUUUCAUGCCCUGAGU	SV40-S1-3P	((......(((((.......&..))))).........))...	.(((((.((...((((..........&..)))).....)).)))))......................	5	5	21	42	1.70483	1.46289	1.45607	1.90299	2.04004	2.37535	2.71462	2.7183	1.07679	2.715	2.98995
UGAGGGGCCUGAAAUGAGCCUU	SV40-S1-5P	....((((..((((((.((...&......))))).))).)))).	.............(((...((((...&.(((((((.........)))))))......))))..)))....	5	8	0	0	0.193779	0.383412	0.132455	1.6791	0.905615	2.60752	2.3138	0.276342	0.881623	0.145953	0.656474
