# Supplementary material for: Bias in Ligation-Based Small RNA Sequencing Library Construction Is Determined by Adaptor and RNA Structure
Source: PLoS One. 2015 May 5;10(5):e0126049. doi: 10.1371/journal.pone.0126049 (PMC4420488; doi:10.1371/journal.pone.0126049)
Supplement: S5 Table — The normalized reads values from columns “R” and “S” in S3 Table were used to make the graph in Fig 7 after the miRNA sequences were separated based on whether they had 0, 1, 2, 3 or 4 “unfavorable” (indicated by red) attributes when cofold or CONTRAfold analysis was carried out with the A1 adaptor sequences. (XLSX) [file pone.0126049.s010.xlsx]

## Sheet: S5
Sequence	RNA	3' Cofold	5' Cofold	3' Contra	5' Contra	3' A1 + 5' A1 (IonPGM)	3' MidRand + 5' MidRandC3 (v1v2v3v4)(IonPGM)		Sequence	RNA	3' Cofold	5' Cofold	3' Contra	5' Contra	3' A1 + 5' A1 (IonPGM)	3' MidRand + 5' MidRandC3 (v1v2v3v4)(IonPGM)		Sequence	RNA	3' Cofold	5' Cofold	3' Contra	5' Contra	3' A1 + 5' A1 (IonPGM)	3' MidRand + 5' MidRandC3 (v1v2v3v4)(IonPGM)		Sequence	RNA	3' Cofold	5' Cofold	3' Contra	5' Contra	3' A1 + 5' A1 (IonPGM)	3' MidRand + 5' MidRandC3 (v1v2v3v4)(IonPGM)			0 (A1)	1 (A1)	2 (A1)	3 or 4 (A1)	0 (MidRand)	1 (MidRand)	2 (MidRand)	3 or 4 (MidRand)
UCCUGUGGUGUUUGGUGUGGUU	EBV-12	Y	G	G	G	0.195065	1.05508		UACAUAACCAUGGAGUUGGCUGU	EBV-10	Y	R	Y	G	22.7334	2.29724		ACGCACACCAGGCUGACUGCC	EBV-11-3P	Y	R	R	Y	0.14872	0.445796		UCGCGGUCACAGAAUGUGACA	KSHV-K12-3-star	R	R	R	Y	1.37168	0.80732		MDEV	3.54	5.86	7.087	13.38	1.8	2.08	1.98	1.859
UAUCUUUUGCGGCAGAAAUUGA	EBV-1-2	Y	G	G	G	5.7309	0.391019		UAACCUGAUCAGCCCCGGAGUU	EBV-1-1	Y	R	Y	Y	0.0311274	0.322759		UAACGGGAAGUGUGUAAGCACA	EBV-1-3	Y	R	R	Y	1.27899	0.374165		UUGCAUAGUCACAAAAGUGAUC	MIR-153	R	R	R	Y	1.59026	1.54132		<2-fold	0.307692	0.192802	0.197917	0.186047	0.556213	0.475578	0.505208	0.534884
AAAUUCUGUUGCAGCAGAUAGC	EBV-1-2-star	G	Y	Y	G	0.240719	0.688497		UCAGACAGUUUGGUGCGCUAGUUG	EBV-11-5P	Y	R	Y	Y	0.0249019	0.350569		UGUAUGCCUGGUGUCCCCUUAGU	EBV-17-3P	R	R	G	G	0.116209	1.61801		GCUGCGCUUGGAUUUCGUCCCC	MIR-191-star	R	R	Y	R	1.2444	0.666587		>10-fold	0.221893	0.385604	0.395833	0.534884	0.0443787	0.0848329	0.0833333	0.0465116
UGUAACUUGCCAGGGACGGCUGA	EBV-13	Y	Y	Y	G	0.162554	0.341299		UAGCACCGCUAUCCACUAUGUC	EBV-1-3P	Y	R	G	Y	0.00484204	0.0101126		UAGCAGGCAUGUCUUCAUUCC	EBV-20-5P	Y	R	R	Y	0.0304357	0.132306		AACUGGCCUACAAAGUCCCAGU	MIR-193A-3P	Y	R	R	R	0.0001	0.249443
UAAAUGCUGCAGUAGUAGGGAU	EBV-14-3P	G	G	Y	G	1.0362	0.177813		UACCCUACGCUGCCGAUUUACA	EBV-14-5P	Y	R	G	G	0.00276688	0.42557		UAUUUUCUGCAUUCGCCCUUGC	EBV-2-5P	Y	R	R	G	0.00553376	0.00842714		GGCAGAGGAGGGCUGUUCUUCCC	MIR-298	Y	R	R	R	0.706938	0.0969121		MDEV = median deviation from expected value (fold change)
GUCAGUGGUUUUGUUUCCUUGA	EBV-15	Y	G	Y	Y	0.0269771	1.08289		UUAGAUAGAGUGGGUGUGUGCUCU	EBV-16	Y	G	R	G	0.0788561	0.337928		CGCACCACUAGUCACCAGGUGU	EBV-3-3P	G	R	R	Y	0.00760892	0.618552		AGCAGAAGCAGGGAGGUUCUCCCA	MIR-298-hsa	R	R	R	R	0.0207516	0.695239
UCUUAGUGGAAGUGACGUGCUGUG	EBV-1-5P	Y	G	G	Y	0.23311	1.77476		UCAAGUUCGCACUUCCUAUACA	EBV-18-5P	Y	R	G	Y	0.25732	0.449166		CAAGGUGAAUAUAGCUGCCCAUCG	EBV-5	Y	R	Y	R	0.00830064	0.455908		AGGCAAGAUGCUGGCAUAGCU	MIR-31-2	Y	R	R	R	0.0242102	0.227533
UAAGAGGACGCAGGCAUACAAG	EBV-17-5P	Y	G	G	Y	0.00760892	0.266298		UUUUGUUUGCUUGGGAAUGCU	EBV-19-3P	Y	G	G	R	0.39428	0.669958		CAUCAUAGUCCAGUGUCCAGGG	EBV-7	Y	R	R	G	0.197832	0.600012		CUAGGUAUGGUCCCAGGGAUCC	MIR-331-5P	R	R	R	Y	0.174313	0.460964
UAUCGGAAGUUUGGGCUUCGUC	EBV-18-3P	Y	G	Y	Y	3.45307	0.427256		ACAUUCCCCGCAAACAUGACAUG	EBV-19-5P	Y	R	G	G	0.0179847	0.439897		GUCACAAUCUAUGGGGUCGUAGA	EBV-8-3P	Y	R	R	Y	4.91813	1.19834		GUGCAUUGUAGUUGCAUUGCA	MIR-33A	Y	R	R	R	0.0200599	1.05002
GACCUGAUGCUGCUGGUGUGCU	EBV-4	Y	Y	G	Y	0.12866	0.879793		CAUGAAGGCACAGCCUGUUACC	EBV-20-3P	Y	R	Y	Y	0.0622548	0.0109553		UAACACUUCAUGGGUCCCGUAGU	EBV-9	Y	R	G	R	0.365228	1.74695		GUGCAUUGCUGUUGCAUUGC	MIR-33B	R	R	R	R	0.0001	0.253657
CGGGGAUCGGACUAGCCUUAGA	EBV-6-3P	Y	G	Y	Y	0.745674	0.474448		AAGGAGCGAUUUGGAGAAAAUAAA	EBV-2-3P	Y	R	G	Y	1.56536	0.203937		UGGCGGCCCGGCCCGGGGCC	HSV1-LAT	Y	R	R	Y	0.0919988	0.310961		UCAGGCUCCUGGCUAGAUUCCAGG	MIR-344-5P	R	R	R	Y	0.0463452	1.02558
AAGUGACGGUGAGAUCCAGGCU	HCMV-UL112	G	G	Y	Y	2.44316	1.83206		ACCUAGUGUUAGUGUUGUGCU	EBV-3-5P	Y	G	G	R	0.0318191	0.538494		ACCAGGCCACCAUUCCUCUCCG	KSHV-K12-12	Y	R	Y	R	0.0152178	1.88009		AAGUGCCGCCAUCUUUUGAGUGU	MIR-371-3P	R	R	G	R	0.0166013	0.841028
UAACUAGCCUUCCCGUGAGA	HCMV-UL22A	G	G	G	Y	0.127276	2.06212		UAAGGUUGGUCCAAUCCAUAGG	EBV-6-5P	R	G	Y	G	1.47821	2.45651		CUGGGUAUACGCAGCUGCGUAA	KSHV-K12-9	Y	R	R	Y	0.114826	1.01968		GAAGUGCUUCGAUUUUGGGGUGU	MIR-373	G	R	R	R	0.154254	0.145789
UGCGUCUCGGCCUCGUCCAGA	HCMV-UL70-5P	Y	G	G	G	0.557526	0.165172		UACGGUUUCCUAGAUUGUACAG	EBV-8-5P	Y	R	Y	Y	0.789944	0.691868		ACCCAGCUGCGUAAACCCCGCU	KSHV-K12-9-star	Y	R	R	G	0.0001	0.00337086		AGCUCGGUCUGAGGCCCCUCAGU	MIR-423-3P	R	R	R	Y	2.17753	1.87167
AUCCACUUGGAGAGCUCCCGCGG	HCMV-US25-2-3P	G	Y	Y	Y	1.07078	0.626979		UCGUCCUCCCCUUCUUCACCG	HCMV-UL148D	Y	G	G	R	0.103066	0.450009		UGAGGUAGUAGUUUGUGCUGUU	LET-7I	Y	R	R	Y	3.30988	1.02727		GAUGUGUGUGUACAUGUACAUG	MIR-466B-5P	Y	R	R	R	1.95618	3.22759
AGCGGUCUGUUCAGGUGGAUGA	HCMV-US25-2-5P	G	G	Y	Y	0.94489	0.225005		UCACCAGAAUGCUAGUUUGUAG	HCMV-UL22A-star	Y	R	G	Y	2.9156	1.00451		UAGAAAUGGCCGUACUUCCUUU	MGHV-M1-1	Y	R	G	R	4.1434	5.09421		GAUGUGUGUGUGCAUGUACAUA	MIR-466C-5P-mmu	Y	R	R	R	0.324417	2.31241
CGACAUGGACGUGCAGGGGGAU	HCMV-US4	G	Y	G	Y	0.029744	0.0463493		UCGUUGAAGACACCUGGAAAGA	HCMV-UL36	R	Y	G	Y	5.91905	2.80455		AAAGGUGGAGGUGCGGUAACCU	MGHV-M1-7-5P	Y	R	R	Y	0.101683	0.21742		UGUGAUGUGUGCAUGUACAUG	MIR-466C-5P-rno	Y	R	R	R	5.6389	2.29977
UGACAAGCCUGACGAGAGCGU	HCMV-US5-1	Y	G	Y	Y	3.4005	1.8211		GGGGAUGGGCUGGCGCGCGG	HCMV-UL70-3P	Y	G	Y	R	0.0152178	0.0800578		UCAAGUGCUCAGAUGUCUGUGGU	MIR-105-rno	G	R	R	Y	0.986393	0.549449		GAUGUGUGUGUACAUGUACAUA	MIR-466E-5P	Y	R	R	R	0.0747058	0.15843
UUAUGAUAGGUGUGACGAUGUC	HCMV-US5-2	G	G	G	Y	1.04519	2.036		AACCGCUCAGUGGCUCGGACC	HCMV-US25-1	G	R	Y	G	2.1886	2.28291		UAAGGCACGCGGUGAAUGCC	MIR-124	Y	R	R	Y	0.704171	0.798893		UACGUGUGUGUGCAUGUGCAUG	MIR-466F-5P	G	R	R	R	0.408115	1.85987
ACUGACCUUUGGAUGGUGCUUCAA	HIV1-N367	Y	Y	G	G	0.105141	0.758442		UCACGGUCCGAGCACAUCCA	HCMV-US33-3P	G	R	G	Y	0.0235185	0.157587		CAGUGCAAUGUUAAAAGGGCAU	MIR-130A	G	R	R	Y	0.0684803	0.37585		CAAAGCGCUUCUCUUUAGAGUGU	MIR-518C	R	R	R	Y	0.0601796	0.600855
UGGAAGGACGGGAAGUGGAAG	HSV1-H1	G	Y	G	Y	0.270463	0.243544		GAUUGUGCCCGGACCGUGGGCG	HCMV-US33-5P	G	G	R	Y	0.110675	0.230904		CAUAAAGUAGAAAGCACUACU	MIR-142-5P	Y	R	R	Y	0.551993	0.95648		CAAAGCGCUUCCCUUUGGAGCG	MIR-518D-3P	R	R	R	Y	0.0795478	1.1739
UAGUGUUGUCCCCCCGAGUGGC	KSHV-K12-10A	G	G	G	Y	0.202674	0.819961		CCAGGGAGGCGUGCCUGGGC	HIV1-H1	Y	R	Y	Y	0.0255936	3.09192		UACAGUAUAGAUGAUGUACU	MIR-144	Y	R	R	Y	0.383213	1.62222		AAAGCGCUUCCCUUCAGAGUG	MIR-518E	R	R	R	Y	0.0166013	0.359839
UGGUGUUGUCCCCCCGAGUGGC	KSHV-K12-10B	G	G	G	Y	0.265621	1.24722		AUUACAGGAAACUGGGUGUAAGC	KSHV-K12-1	Y	R	Y	Y	3.78302	0.985975		GUCCAGUUUUCCCAGGAAUCCCU	MIR-145	Y	R	R	Y	0.0152178	0.452537		GAAAGCGCUUCUCUUUAGAGG	MIR-518F	R	R	R	Y	0.0152178	0.152531
UUAAUGCUUAGCCUGUGUCCGA	KSHV-K12-11	G	G	G	Y	0.311966	1.21351		AACUGUAGUCCGGGUCGAUCUG	KSHV-K12-2	G	G	R	Y	0.640533	1.08289		UCUGGCUCCGUGUCUUCACUCCC	MIR-149	R	R	Y	Y	0.284989	0.932884		CUACAAAGGGAAGCCCUUUC	MIR-520D-5P	R	R	R	Y	0.109292	0.590742
UCACAUUCUGAGGACGGCAGCGA	KSHV-K12-3	G	Y	G	Y	0.0166013	0.513213		UAGAAUACUGAGGCCUAGCUGA	KSHV-K12-4-3P	Y	R	G	Y	0.391514	0.584001		UAGCAGCACAUAAUGGUUUGUG	MIR-15A	G	R	R	Y	0.158404	0.893277		AACGCACUUCCCUUUAGAGUGU	MIR-521	R	R	R	Y	0.0200599	1.80594
UGAUGGUUUUCGGGCUGUUGAG	KSHV-K12-6-3P	G	G	Y	Y	0.531241	0.538494		AGCUAAACCGCAGUACUCUAGG	KSHV-K12-4-5P	Y	G	R	G	3.15009	2.02757		UAGCAGCACGUAAAUAUUGGCG	MIR-16	Y	R	R	Y	0.336176	5.58719		GAACGCGCUUCCCUAUAGAGGGU	MIR-523	R	R	R	Y	0.140419	0.416301
UGAUCCCAUGUUGCUGGCGCU	KSHV-K12-7	Y	G	Y	Y	0.657826	3.58406		UAGGAUGCCUGGAACUUGCCGG	KSHV-K12-5	Y	G	R	Y	3.6004	2.01324		AACAUUCAACCUGUCGGUGAGU	MIR-181C	Y	R	R	Y	5.93219	1.45537		GAAGGCGCUUCCCUUUGGAGU	MIR-524-3P	R	R	Y	R	0.00415032	0.600855
UAGGCGCGACUGAGAGAGCACG	KSHV-K12-8	Y	G	G	Y	0.127276	0.959851		CCAGCAGCACCUAAUCCAUCGG	KSHV-K12-6-5P	Y	R	G	Y	0.0788561	0.442425		ACUGCCCUAAGUGCUCCUUCU	MIR-18A-star	Y	R	G	R	0.081623	0.502257		GAAGGCGCUUCCCUUUAGAGCG	MIR-525-3P	R	R	R	Y	0.0110675	0.201409
UGAGGUAGUAGGUUGUAUAGUU	LET-7A	Y	G	G	Y	0.0138344	0.0429784		CUAUACGACCUGCUGCCUUUCU	LET-7D-star	Y	R	G	Y	0.0214433	0.126407		UAAGGUGCAUCUAGUGCUGUUAG	MIR-18B	R	R	Y	Y	0.314041	0.409559		GCGUGCGCCGGCCGGCCGCC	MIR-560	R	R	R	R	0.012451	0.685126
UGAGGUAGUAGGUUGUGUGGUU	LET-7B	Y	G	G	Y	0.051879	0.169385		UGAGGUAGGAGGUUGUAUAGUU	LET-7E	Y	R	G	Y	0.0366612	0.165172		AGAGGUAUAGCGCAUGGGAAAA	MIR-202-3P-rno	G	R	G	R	0.0200599	0.251971		GCGAGGACCCCUCGGGGUCUGAC	MIR-611	R	R	Y	R	0.00207516	0.194667
UGAGGUAGUAGGUUGUAUGGUU	LET-7C	Y	G	G	Y	0.0747058	0.17697		CAGACCCCCUCUCCCCCUCUUU	MGHV-M1-2	Y	G	G	R	0.0435784	0.120508		AUAAGACGAGCAAAAAGCUUGU	MIR-208A	Y	R	R	Y	0.00415032	0.886535		GAACGCCUGUUCUUGCCAGGUGG	MIR-614	R	R	R	R	0.00276688	0.190453
AGAGGUAGUAGGUUGCAUAGUU	LET-7D	Y	G	G	Y	0.182614	0.242702		GAGGUGAGCAGGAGUUGCGCUU	MGHV-M1-3	Y	G	R	Y	0.0629465	0.094384		AUAAGACGAACAAAAGGUUUGU	MIR-208B	Y	R	R	Y	0.823839	1.4402		GACCUGGACAUGUUUGUGCCCAGU	MIR-619	R	R	R	R	0.00622548	1.10311
UGAGGUAGUAGAUUGUAUAGUU	LET-7F	Y	G	G	Y	0.352086	0.327816		AGAGUUGAGAUCGGGUCGUCUC	MGHV-M1-5	Y	G	R	Y	1.91606	0.561247		ACUGCAUUACGAGCACUUACA	MIR-20A-star	Y	R	Y	R	0.157712	0.315175		AGACCUGGCCCAGACCUCAGC	MIR-631	G	R	R	R	1.12681	1.2489
UGAGGUAGUAGUUUGUACAGUU	LET-7G	Y	G	G	Y	2.35946	0.763499		UGAAACUGUGUGAGGUGGUUUU	MGHV-M1-6	Y	G	R	G	0.379063	3.62535		UUGUGCUUGAUCUAACCAUGU	MIR-218	Y	R	G	R	0.0255936	0.289051		AAGCAGCUGCCUCUGAGGC	MIR-646	G	R	R	R	6.341	0.642991
UCGAGGAGCACGUGUUAUUCUA	MGHV-M1-4	Y	Y	G	Y	0.328567	0.431469		GAUAUCGCGCCCACCUUUAUU	MGHV-M1-7-3P	Y	G	G	R	0.0159096	0.478661		AAGCUGCCAGUUGAAGAACUGU	MIR-22	G	R	R	G	0.136961	1.65425		GGCUGCAGCGUGAUCGCCUGCU	MIR-666-3P	Y	R	R	R	0.00138344	1.52278
AGCACUCACUGGGGGUUUGGUC	MGHV-M1-8	G	Y	G	G	0.282914	0.605911		AGCAGCAUUGUACAGGGCUAUGA	MIR-103	G	G	Y	R	2.28198	0.704509		CCACCACAGUGUCAGACACUU	MIR-220	Y	R	R	G	0.0594879	0.101126		CUGUAUGCCCUAACCGCUCAGU	MIR-675-3P	Y	R	R	R	0.0421949	3.71468
UCACAUUUGCCUGGACCUUUUU	MGHV-M1-9	Y	G	G	Y	0.047037	0.623608		UCAAAUGCUCAGACUCCUGUGGU	MIR-105-hsa	G	G	R	G	0.797553	1.05339		CCACACCGUAUCUGACACUUU	MIR-220A	Y	R	G	R	0.00138344	0.0303377		CGUCCCCGCUCGGCGGGGUCC	MIR-689	R	R	R	Y	0.00484204	0.0362367
UGGAAUGUAAAGAAGUAUGUAU	MIR-1	Y	Y	G	G	0.0484204	0.047192		CCAAGUGCUCAGAUGCUUGUGGU	MIR-105-mmu	G	R	Y	Y	0.0670968	0.585686		GUGCCUACUGAGCUGAUAUCAGU	MIR-24-1-star	Y	R	R	Y	0.648142	1.4916		CUCAGACAGAGAUACCUUCUCU	MIR-717	R	R	R	Y	1.63938	1.39975
AACCCGUAGAUCCGAACUUGUG	MIR-100	Y	G	G	Y	1.0362	2.72112		AGCAGCAUUGUACAGGGCUAUCA	MIR-107	Y	G	Y	R	0.34586	0.300849		UUCACAGUGGCUAAGUUCUGC	MIR-27B	Y	R	R	G	7.0175	3.9498		GCAGGAACUUGUGAGUCUCCU	MIR-873	G	R	R	R	0.154254	0.320231
UACAGUACUGUGAUAACUGAA	MIR-101	G	G	G	Y	0.850124	0.641305		UACCCUGUAGAUCCGAAUUUGUG	MIR-10A	Y	G	G	R	0.0262854	0.945525		AAAGUGCCGCCUAGUUUUAAGCCC	MIR-290-3P-mmu	Y	R	G	R	0.0138344	0.420514		AGAGGCUUAUAGCUCUAAGCC	MIR-879	R	R	R	Y	3.13626	0.54018
UACAGUACUGUGAUAGCUGAA	MIR-101B	Y	G	G	Y	2.42379	0.782038		UGGAGUGUGACAAUGGUGUUUG	MIR-122	G	Y	G	R	0.275305	0.706194		AAAGUGCUUCCACUUUGUGUGC	MIR-291A-3P	G	R	Y	R	0.0193682	0.605911		AUGGCAAUGUUAGAGCAUUAGC	MIR-882B	Y	R	R	R	0.811388	1.58852
AAAAGUGCUUACAGUGCAGGUAG	MIR-106A-hsa	Y	G	Y	Y	0.242794	0.182869		UCGUACCGUGAGUAAUAAUGCG	MIR-126-3P	G	R	G	Y	0.343093	1.98038		CAUCAAAGUGGAGGCCCUCUCC	MIR-291B-5P-rno	Y	R	R	Y	0.372837	1.09131		CGCACCACUUUUCACUAGGUGU	RLCV-5-3P	R	R	R	Y	0.00415032	0.180341
CAAAGUGCUAACAGUGCAGGUAG	MIR-106A-mmu	Y	G	Y	Y	1.37721	0.541865		CAUUAUUACUUUUGGUACGCG	MIR-126-5P	G	R	G	Y	0.06433	2.76747		AGUGCCGCAAAGUUUGCAGUGU	MIR-293-3P-rno	Y	R	R	Y	0.0117592	2.32168		UGAGGGGCCUGAAAUGAGCCUU	SV40-S1-5P	Y	R	R	R	0.145953	0.656474
UAAAGUGCUGACAGUGCAGAU	MIR-106B	Y	G	Y	Y	0.374912	0.395233		UCGGAUCCGUCUGAGCUUGGCU	MIR-127	Y	Y	G	R	1.88978	3.46271		AAAGUGCUACUACUUUUGAGUCU	MIR-295-3P-mmu	Y	R	G	R	0.0850816	1.22783
UACCCUGUAGAACCGAAUUUGUG	MIR-10B	Y	G	G	Y	0.0186764	1.03654		AAGCCCUUACCCCAAAAAGCAU	MIR-129-3P	Y	R	G	Y	0.0152178	0.284837		AAAGUGCUACUACUUUUGGGUGU	MIR-295-3P-rno	G	R	G	R	0.116209	0.410402
UCCCUGAGACCCUUUAACCUGUGA	MIR-125A-5P	Y	G	G	Y	0.557526	0.692711		CUUUUUGCGGUCUGGGCUUGC	MIR-129-5P	G	G	R	Y	1.64353	0.642991		GAGGGUUGGGUGGAGGCUCUCC	MIR-296-3P	Y	G	R	R	0.174313	0.107025
UCCCUGAGACCCUAACUUGUGA	MIR-125B	Y	G	G	Y	0.8688	0.936255		CAGUGCAAUGAUGAAAGGGCAU	MIR-130B	G	G	R	Y	0.300207	0.536809		AGGGCCCCCCCUCAAUCCUGU	MIR-296-5P	Y	R	Y	R	0.0366612	0.369109
UCACAGUGAACCGGUCUCUUU	MIR-128	Y	G	G	Y	0.347935	1.05424		UUUGGUCCCCUUCAACCAGCUG	MIR-133A	Y	R	Y	Y	0.0560293	1.20508		AUGUAUGUGUGCAUGUAUGCAUG	MIR-297	Y	R	R	Y	1.0023	1.45031
UAACAGUCUACAGCCAUGGUCG	MIR-132	G	G	Y	Y	0.086465	2.25932		GCUGGUAAAAUGGAACCAAAU	MIR-133A-star	Y	R	Y	Y	0.69172	0.676699		UAGCACCAUUUGAAAUCAGUGUU	MIR-29B	Y	R	R	Y	0.00760892	2.00987
UGUGACUGGUUGACCAGAGGGG	MIR-134	Y	G	Y	Y	0.212358	0.637092		UUUGGUCCCCUUCAACCAGCUA	MIR-133B	Y	R	Y	Y	0.0415032	1.71577		UAUGCAAGGGCAAGCUCUCUUC	MIR-300-3P	Y	R	R	G	1.7874	1.05339
UAUGGCUUUUUAUUCCUAUGUGA	MIR-135A	Y	Y	G	Y	0.320958	3.15344		ACUCCAUUUGUUUUGAUGAUGGA	MIR-136	Y	G	R	Y	0.074014	0.672486		CAGUGCAAUAGUAUUGUCAAAGC	MIR-301A	G	R	G	R	0.19714	1.06603
UAUGGCUUUUCAUUCCUAUGUGA	MIR-135B	Y	Y	G	Y	0.584503	2.75146		ACUCCAUUUGUUUUGAUGAUGG	MIR-136-2	G	G	R	Y	0.0636382	0.142419		CAGUGCAAUGGUAUUGUCAAAGC	MIR-301B	Y	R	G	R	0.987085	1.41744
UUAUUGCUUAAGAAUACGCGUAG	MIR-137	Y	G	G	G	0.235877	0.480347		AGCUGGUGUUGUGAAUCAGGCCG	MIR-138	Y	R	Y	Y	0.0255936	1.84723		ACUUUAACAUGGGAAUGCUUUCU	MIR-302B-star-mmu	Y	R	R	G	0.129352	0.763499
UACCACAGGGUAGAACCACGGACA	MIR-140-3P	G	G	G	G	2.81876	0.900018		UCUACAGUGCACGUGUCUCCAG	MIR-139-5P	Y	R	Y	G	0.0726306	0.498887		AAGUGCUUCCAUGUUUCAGUGG	MIR-302C	Y	R	R	Y	0.0242102	0.0994402
UGUAGUGUUUCCUACUUUAUGGA	MIR-142-3P	G	G	G	Y	0.440626	0.917715		CAGUGGUUUUACCCUAUGGUAG	MIR-140-5P	Y	G	R	G	0.0235185	0.0505628		UAAGUGCUUCCAUGUUUCAGUGG	MIR-302C-hsa	Y	R	R	Y	0.0933822	0.455065
UGAGAACUGAAUUCCAUGGGUU	MIR-146A	Y	Y	G	G	9.88053	1.56408		UAACACUGUCUGGUAAAGAUGG	MIR-141	G	G	R	Y	0.0677886	0.327816		CAAGUGCUUCCAUGUUUCAGUGG	MIR-302C-rno	Y	R	R	Y	0.184689	0.396918
UGAGAACUGAAUUCCAUAGGCU	MIR-146B-5P	Y	Y	G	Y	18.2863	6.07765		UGAGAUGAAGCACUGUAGCUCU	MIR-143	Y	R	Y	Y	8.52822	1.42503		UAAGUGCUUCCAUGUUUGAGUGU	MIR-302D	G	R	G	R	0.00968408	0.894962
UCAGUGCACUACAGAACUUUGU	MIR-148A	G	Y	G	Y	7.07768	1.92476		GUGUGUGGAAAUGCUUCUGCUA	MIR-147A	Y	R	Y	Y	0.921371	1.38374		AGGCAAGAUGCUGGCAUAGCUG	MIR-31	Y	R	Y	R	0.380446	0.951424
UCUCCCAACCCUUGUACCAGUG	MIR-150	Y	G	G	Y	0.00553376	0.192981		GUGUGCGGAAAUGCUUCUGCUA	MIR-147B	Y	R	Y	Y	0.0650217	1.83459		UAUUGCACAUUACUAAGUUGCA	MIR-32	Y	R	R	Y	0.0747058	1.20508
CUAGACUGAGGCUCCUUGAGG	MIR-151-3P	G	G	G	Y	0.462069	0.307591		UCAGUGCAUCACAGAACUUUGU	MIR-148B	G	R	Y	Y	8.21833	0.413773		AGGUGGUCCGUGGCGCGUUCGC	MIR-323-5P	Y	G	R	R	0.202674	0.837658
CUAGACUGAAGCUCCUUGAGG	MIR-151-3P-hsa	G	G	G	G	3.14871	1.06013		UCAGUGCAUGACAGAACUUGG	MIR-152	G	R	G	Y	5.40303	1.59863		UUUAUUGAGGACCUCCUAUCAA	MIR-325-3P-hsa	Y	R	R	Y	0.526399	0.459279
UCGAGGAGCUCACAGUCUAGU	MIR-151-5P	Y	Y	G	G	0.890935	0.653946		UAGGUUAUCCGUGUUGCCUUCG	MIR-154	Y	R	Y	Y	0.00484204	0.891591		CCUCUGGGCCCUUCCUCCAGU	MIR-326	Y	R	R	Y	0.098916	1.44947
CAAAGUGCUUACAGUGCAGGUAG	MIR-17	Y	G	Y	Y	0.439242	0.173599		AAUCAUACACGGUUGACCUAUU	MIR-154-star	Y	R	Y	G	0.49873	2.45145		GCCCCUGGGCCUAUCCUAGAA	MIR-331-3P	Y	R	Y	R	0.0421949	0.203937
ACUGCAGUGAAGGCACUUGU	MIR-17-star	Y	Y	Y	Y	0.407423	4.6442		UUAAUGCUAAUUGUGAUAGGGGU	MIR-155	G	R	G	Y	0.0428866	0.273882		GUGGUGUGCUAGUUACUUUU	MIR-333	Y	R	G	R	0.0442701	0.0564618
UUUGGCAAUGGUAGAACUCACACU	MIR-182-hsa	Y	G	G	Y	2.48604	1.44441		UUAAUGCUAAUCGUGAUAGGGGU	MIR-155-hsa	G	R	G	Y	0.619781	0.862939		GAACGGCUUCAUACAGGAGUU	MIR-337-5P-hsa	Y	R	R	Y	0.0138344	0.595799
UAUGGCACUGGUAGAAUUCACU	MIR-183	Y	G	G	Y	5.1298	3.11636		UAGCAGCACAUCAUGGUUUACA	MIR-15B	Y	R	G	Y	0.169471	0.672486		UCCAGCAUCAGUGAUUUUGUUGA	MIR-338-3P	G	R	R	Y	0.30574	0.713779
UGGACGGAGAACUGAUAAGGGU	MIR-184	G	Y	G	Y	3.45998	0.416301		ACUGCAGUGAGGGCACUUGUA	MIR-17-star-mmu	Y	Y	R	Y	1.27692	2.6082		UCCAGCAUCAGUGAUUUUGUUG	MIR-338-3P-2	Y	R	R	Y	0.00553376	0.236803
UGGAGAGAAAGGCAGUUCCUGA	MIR-185	Y	Y	G	Y	4.077	1.61548		AACAUUCAACGCUGUCGGUGAGU	MIR-181A	Y	G	R	Y	5.86094	1.36941		UGAGCGCCUCGACGACAGAGCCG	MIR-339-3P-hsa	Y	R	R	Y	1.91122	1.76801
CAAAGAAUUCUCCUUUUGGGCU	MIR-186	Y	Y	Y	Y	0.424024	0.150846		ACCAUCGACCGUUGAUUGUACC	MIR-181A-star	Y	G	G	R	1.81369	1.27081		UGAGCGCCUCGGCGACAGAGCCG	MIR-339-3P-mmu	G	R	R	Y	0.119668	0.444953
UCGUGUCUUGUGUUGCAGCCGG	MIR-187	G	Y	G	Y	0.0318191	0.862096		AACAUUCAUUGCUGUCGGUGGGU	MIR-181B	Y	G	R	Y	1.83306	0.362367		GCUGACCCCUAGUCCAGUGCUU	MIR-345-5P	Y	R	Y	R	0.0034586	0.0859568
UAAGGUGCAUCUAGUGCAGAUAG	MIR-18A	Y	G	Y	Y	0.23726	0.797207		AACAUUCAUUGUUGUCGGUGGGU	MIR-181D	Y	G	R	Y	4.5612	0.63035		CAGCCCUGCUGUCUUAACCUCU	MIR-349	Y	R	G	R	0.0899236	0.240173
UGAUAUGUUUGAUAUAUUAGGU	MIR-190	G	G	Y	Y	0.00207516	0.401975		UUUGGCAAUGGUAGAACUCACACCG	MIR-182	Y	G	R	G	1.05972	0.530067		AGGCAGUGUCAUUAGCUGAUUGU	MIR-34B-5P-hsa	G	R	Y	R	0.0525707	0.710408
UGAUAUGUUUGAUAUUGGGUU	MIR-190B	Y	G	G	Y	1.13096	1.74526		UGGUUCUAGACUUGCCAACUA	MIR-182-star	Y	R	Y	G	1.15932	3.23265		AGGCAGUGUAGUUAGCUGAUUGC	MIR-34C-5P	G	R	R	Y	14.8782	1.27587
UGAUAUGUUUGAUAUUAGGUU	MIR-190B-rno	Y	G	G	Y	0.258012	1.80846		CUCCCACAUGCAGGGUUUGCA	MIR-188-3P	Y	R	Y	Y	0.0269771	0.212364		AACACACCUGUUCAAGGAUUCA	MIR-362-3P	R	R	Y	Y	0.210975	0.212364
CAACGGAAUCCCAAAAGCAGCUG	MIR-191	Y	G	G	Y	1.60894	0.385963		CAUCCCUUGCAUGGUGGAGGG	MIR-188-5P	G	G	R	G	0.0442701	0.519954		AACACACCUAUUCAAGGAUUCA	MIR-362-3P-hsa	R	R	Y	Y	0.0152178	0.160958
CUGACCUAUGAAUUGACAGCC	MIR-192	Y	G	G	Y	1.10537	2.03347		UAAGGUGCAUCUAGUGCAGUUAG	MIR-18B-hsa	Y	R	Y	Y	0.0601796	0.381749		AAUUGCACGGUAUCCAUCUGUA	MIR-363	Y	R	R	Y	4.06247	0.730633
UAGGUAGUUUCAUGUUGUUGGG	MIR-196A	G	G	G	Y	0.176389	0.988503		AACUGGCCCUCAAAGUCCCGCU	MIR-193B	Y	R	Y	Y	0.0034586	0.320231		UAAUGCCCCUAAAAAUCCUUAU	MIR-365	Y	R	G	R	0.0117592	0.351412
UAGGUAGUUUCGUGUUGUUGGG	MIR-196C	G	G	G	Y	0.119668	1.36604		AACUGGCCCACAAAGUCCCGCU	MIR-193B-mmu	Y	R	Y	Y	0.0601796	1.66605		ACUCAAAAUGGGGGCGCUUUCC	MIR-373-star	Y	R	R	G	0.00276688	0.154217
GGUCCAGAGGGGAGAUAGGUUC	MIR-198	Y	G	G	Y	0.0428866	0.1677		UGUAACAGCAACUCCAUGUGGA	MIR-194	G	Y	R	G	0.946273	0.194667		GGUAGAUUCUCCUUCUAUGAG	MIR-376A-star	G	R	Y	R	0.7602	0.685126
ACAGUAGUCUGCACAUUGGUUA	MIR-199A-3P	G	G	G	Y	0.159096	0.435683		UAGCAGCACAGAAAUAUUGGC	MIR-195	G	R	G	Y	1.16832	3.61356		AUCACACAAAGGCAACUUUUGU	MIR-377	Y	R	R	G	0.0615631	0.249443
UGUGCAAAUCUAUGCAAAACUGA	MIR-19A	Y	G	G	Y	0.170163	0.69861		UAGGUAGUUUCCUGUUGUUGGG	MIR-196B	G	R	Y	Y	0.711088	1.60453		AUUCCUAGAAAUUGUUCAUAAU	MIR-384-3P-hsa	Y	R	G	R	0.155637	0.506471
UGUGCAAAUCCAUGCAAAACUGA	MIR-19B	Y	G	G	Y	0.0532624	0.260399		UUCACCACCUUCUCCACCCAGC	MIR-197	Y	G	G	R	0.160479	0.687655		AAUAUAACACAGAUGGCCUGU	MIR-410	Y	R	R	G	1.18561	3.77873
UGGAAUGUAAAGAAGUGUGUAU	MIR-1-rno	G	Y	G	Y	2.06548	1.08289		CCCAGUGUUCAGACUACCUGUUC	MIR-199A-5P	Y	R	G	G	0.71593	0.366581		UAGUAGACCGUAUAGCGUACG	MIR-411	G	G	R	R	5.40856	3.01692
UAACACUGUCUGGUAACGAUGU	MIR-200A	G	G	Y	Y	1.15932	1.56492		CCCAGUGUUUAGACUACCUGUUC	MIR-199B-5P	Y	R	G	G	1.58888	0.230904		UUCACCUGGUCCACUAGCCG	MIR-412	Y	R	R	G	0.0255936	0.755072
UAAUACUGCCUGGUAAUGAUGA	MIR-200B	G	G	G	Y	1.75213	1.31885		CCCAGUGUUUAGACUAUCUGUUC	MIR-199B-5P-hsa	Y	R	G	G	1.84274	0.31686		UUUGAACCAUCACUCGACUCCU	MIR-434-3P	G	R	G	R	0.408115	1.36688
UAAUACUGCCGGGUAAUGAUGGA	MIR-200C	Y	G	G	G	3.87087	1.35677		GCACAUACUUCUUUAUGUACCC	MIR-1-star	Y	R	Y	Y	0.0138344	0.52164		GCUCGACUCAUGGUUUGAACCA	MIR-434-5P	G	R	R	G	3.07193	0.43484
UACUCAGUAAGGCAUUGUUCUU	MIR-201	Y	G	G	Y	0.309199	0.25787		CAUCUUACCGGACAGUGCUGGA	MIR-200A-star	Y	G	R	G	0.662668	0.769398		UUGCAUAUGUAGGAUGUCCCAU	MIR-448	R	R	Y	Y	2.51509	1.71324
CACUCAGUAAGGCAUUGUUCUU	MIR-201-rno	Y	G	G	Y	0.284989	0.29495		AGAGGUAUAGGGCAUGGGAA	MIR-202-3P	G	G	G	R	0.0276688	0.251971		AAACCGUUACCAUUACUGAGUU	MIR-451	G	R	G	R	0.100299	0.822489
GUGAAAUGUUUAGGACCACUAG	MIR-203	Y	G	Y	Y	1.1531	0.80732		AGAGGUAUAGCGCAUGGGAAGA	MIR-202-3P-mmu	G	R	G	Y	0.051879	0.585686		UAUGUGUGUGUACAUGUACAUA	MIR-466A-5P	Y	R	R	Y	0.19714	2.16746
UGGAAUGUAAGGAAGUGUGUGG	MIR-206	Y	Y	G	G	0.666126	1.03401		UUUCCUAUGCAUAUACUUCUUU	MIR-202-5P	Y	R	G	G	0.0553376	0.613496		UAAGUGCCUGCAUGUAUAUGCG	MIR-467AB	Y	R	R	G	0.0961491	1.39132
UAAAGUGCUUAUAGUGCAGGUAG	MIR-20A	Y	G	Y	Y	0.437167	0.289051		UUCCCUUUGUCAUCCUAUGCCU	MIR-204	Y	G	G	R	0.012451	0.879793		AUAUACAUACACACACCUACAC	MIR-467A-star	Y	R	G	R	0.0138344	0.0859568
CAAAGUGCUCAUAGUGCAGGUAG	MIR-20B	Y	Y	Y	Y	0.197832	0.0792151		UCCUUCAUUCCACCGGAGUCUG	MIR-205	Y	R	Y	Y	0.73599	2.07982		AUAUACAUACACACACCAACAC	MIR-467B-star	Y	R	G	R	0.047037	0.153374
UAGCUUAUCAGACUGAUGUUGA	MIR-21	Y	G	G	G	0.852199	0.644676		GCUUCUCCUGGCUCUCCUCCCUC	MIR-207-mmu	Y	R	G	G	0.00622548	0.05899		UAAGUGCGCGCAUGUAUAUGCG	MIR-467D	Y	R	R	Y	0.198524	0.36321
CUGUGCGUGUGACAGCGGCUGA	MIR-210	Y	G	G	Y	1.39658	1.45705		GCUUCUCCUGGCUCUCCUCCCUU	MIR-207-rno	Y	R	G	G	0.0001	0.0505628		AUAAGUGUGAGCAUGUAUAUGU	MIR-467E	Y	R	R	Y	0.513948	2.39246
UAACAGUCUCCAGUCACGGCCA	MIR-212	Y	G	G	G	0.056721	0.459279		ACUGCAGUGUGAGCACUUCUG	MIR-20B-star	Y	R	Y	Y	0.275996	0.5031		AAUCGUACAGGGUCAUCCACUU	MIR-487B	R	R	Y	Y	3.91583	2.53994
AAAUCUCUGCAGGCAAAUGUGA	MIR-216B	Y	G	G	G	0.310582	0.777825		UUCCCUUUGUCAUCCUUUGCCU	MIR-211	Y	G	G	R	0.0449618	0.796365		UUGAAAGGCUGUUUCUUGGUCU	MIR-488	Y	R	R	Y	3.1079	1.20845
UACUGCAUCAGGAACUGAUUGGA	MIR-217-hsa	Y	G	Y	Y	4.169	1.10564		UUCCCUUUGUCAUCCUUCGCCU	MIR-211-hsa	Y	G	G	R	0.034586	0.578944		UUGAAAGGCUAUUUCUUGGUCU	MIR-488-hsa	Y	R	R	Y	0.581737	1.527
UGAUUGUCCAAACGCAAUUCU	MIR-219-5P	Y	G	Y	Y	0.0001	0.0126407		ACAGCAGGCACAGACAGGCAGU	MIR-214	Y	R	G	Y	0.0034586	0.200566		CAACCUGGAGGACUCCAUGCUG	MIR-490-3P	Y	G	R	R	0.691028	0.693554
ACACAGGGCUGUUGUGAAGACU	MIR-220C	Y	G	Y	Y	0.271846	0.0581473		AUGACCUAUGAUUUGACAGAC	MIR-215	G	R	G	Y	2.67765	1.04412		CUUAUGCAAGAUUCCCUUCUAC	MIR-491-3P	Y	R	G	R	0.145261	0.504786
AGCUACAUUGUCUGCUGGGUUUC	MIR-221	Y	G	G	Y	0.289831	0.144104		AUGACCUAUGAAUUGACAGAC	MIR-215-hsa	G	R	G	Y	5.09175	1.75369		UGAAACAUACACGGGAAACCUC	MIR-494	R	R	Y	Y	0.4344	0.349726
UGUCAGUUUGUCAAAUACCCCA	MIR-223	Y	G	G	Y	0.0532624	0.479504		UAAUCUCAGCUGGCAACUGUGA	MIR-216A	Y	G	R	G	0.593496	0.454223		AAUGCACCUGGGCAAGGGUUCA	MIR-500-3P	Y	R	R	Y	0.00899236	0.0809005
UAAGUCACUAGUGGUUCCGUU	MIR-224-mmu	Y	G	Y	Y	1.49896	2.31409		UACUGCAUCAGGAACUGACUGGA	MIR-217	Y	G	R	G	2.73368	0.614338		UAGCAGCGGGAACAGUUCUGCAG	MIR-503-hsa	Y	R	R	Y	0.355544	0.98429
AGUUCUUCAGUGGCAAGCUUU	MIR-22-star	Y	G	G	G	0.189531	1.93487		CCACCACCGUGUCUGACACUU	MIR-220B	Y	R	Y	G	0.00069172	0.005899		AGACCCUGGUCUGCACUCUAUC	MIR-504	Y	R	Y	R	3.0574	1.16632
CAUUGCACUUGUCUCGGUCUGA	MIR-25	Y	G	G	Y	0.19299	0.976705		AGCUACAUCUGGCUACUGGGU	MIR-222	Y	R	G	Y	0.022135	0.257028		UUUUGCACCUUUUGGAGUGAA	MIR-507	G	R	R	Y	0.00484204	0.589057
UUCAAGUAAUCCAGGAUAGGCU	MIR-26A	Y	G	G	Y	0.0650217	0.0783724		CAAGUCACUAGUGGUUCCGUU	MIR-224	Y	G	Y	R	1.03827	1.48065		AUGCCUUUUGCUCUGCACUCA	MIR-511	Y	R	G	R	0.0919988	0.562933
UUCAAGUAAUUCAGGAUAGGU	MIR-26B	G	G	G	Y	0.0311274	0.227533		AUCACAUUGCCAGGGAUUUCC	MIR-23A	Y	R	G	G	0.117592	0.417143		UUCUCCAAAAGAAAGCACUUUCUG	MIR-515-5P	Y	R	R	G	0.0034586	0.153374
CACUAGAUUGUGAGCUCCUGGA	MIR-28-3P	Y	G	G	Y	0.163938	0.379221		AUCACAUUGCCAGGGAUUACC	MIR-23B	Y	R	Y	G	0.0594879	0.366581		UUCUCGAGGAAAGAAGCACUUUC	MIR-516A-5P	Y	R	R	Y	2.11113	0.577259
CACUAGAUUGUGAGCUGCUGGA	MIR-28-3P-mmu	Y	G	G	Y	0.30159	0.582315		UGGCUCAGUUCAGCAGGAACAG	MIR-24	Y	R	Y	Y	0.32995	0.436526		AUCGUGCAUCCCUUUAGAGUGU	MIR-517A	Y	R	R	Y	0.143186	1.09974
ACUCAAACUAUGGGGGCACUUU	MIR-290-5P	Y	G	G	Y	0.0159096	0.378379		UUCACAGUGGCUAAGUUCCGC	MIR-27A	Y	R	G	Y	0.270463	1.02895		AUCGUGCAUCCUUUUAGAGUGU	MIR-517C	Y	R	R	Y	0.504956	2.07392
UCUCAAACUAUGGGGGCACUUU	MIR-290-5P-rno	Y	Y	G	Y	0.0200599	0.373322		AAGGAGCUCACAGUCUAUUGAG	MIR-28-5P	G	Y	R	Y	0.0629465	0.0632035		CCUCUAGAUGGAAGCACUGUCU	MIR-517-star	Y	R	R	Y	0.0131427	0.103654
ACUCAAACUGGGGGCUCUUUUG	MIR-292-5P	Y	G	G	G	0.0442701	0.267983		AAAGUGCCGCCAGGUUUUAGGGCC	MIR-290-3P-rno	Y	R	Y	G	0.381829	1.20002		GAAAGCGCUUCCCUUUGCUGGA	MIR-518A-3P	R	G	R	Y	0.0117592	0.235117
AAAGUGCUUCCCUUUUGUGUGU	MIR-294-3P-mmu	Y	G	G	Y	0.0034586	0.853669		CAUCAAAGUGGAGGCCCUCUCU	MIR-291A-5P	Y	G	R	Y	0.0435784	0.00926985		UCUCUGGAGGGAAGCACUUUCUG	MIR-518C-star	Y	R	R	Y	0.0200599	0.0699452
UAUGUGGGACGGUAAACCGCUU	MIR-299-3P	Y	G	Y	Y	0.153562	0.070788		AAAGUGCAUCCAUUUUGUUUGU	MIR-291B-3P-mmu	Y	R	G	Y	0.0110675	0.604226		CUCUAGAGGGAAGCACUUUCUG	MIR-518D-5P	Y	R	R	Y	0.0034586	0.0337086
UAUGUGGGAUGGUAAACCGCUU	MIR-299-3P-hsa	Y	G	Y	Y	0.0511873	0.300849		AAAGUGCAUCCAUUUUGUUAGU	MIR-291B-3P-rno	Y	R	G	Y	0.0276688	2.73208		CUCUAGAGGGAAGCGCUUUCUG	MIR-518E-star	Y	R	R	Y	0.0034586	0.05899
CAGUGCAAUGAUAUUGUCAAAGC	MIR-301B-hsa	G	G	G	G	0.551301	1.00114		GAUCAAAGUGGAGGCCCUCUCC	MIR-291B-5P-mmu	Y	G	R	Y	0.176389	1.31463		AAAGUGCAUCCUUUUAGAGUGU	MIR-519A	Y	R	R	Y	0.0304357	1.9197
UAAGUGCUUCCAUGUUUUGGUGA	MIR-302A	Y	G	Y	G	0.00760892	0.28568		AAAGUGCCGCCAGGUUUUGAGUGU	MIR-292-3P	G	R	Y	Y	0.0262854	0.367423		AAAGUGCAUCUUUUUAGAGGAU	MIR-519C-3P	G	R	R	Y	0.0193682	0.1677
UAAACGUGGAUGUACUUGCUUU	MIR-302A-star	Y	G	G	G	0.438551	1.13429		AGUGCCGCAGAGUUUGUAGUGU	MIR-293-3P	Y	R	Y	Y	0.541617	1.4461		CAAAGUGCCUCCCUUUAGAGUG	MIR-519D	R	R	G	G	0.0276688	0.737375
CUUUCAGUCGGAUGUUUGCAGC	MIR-30A-star	Y	G	G	Y	1.53562	1.45621		AAAGUGCUUCCAUUUUGUGUGU	MIR-294-3P-rno	Y	R	G	Y	0.0069172	0.721363		AAGUGCCUCCUUUUAGAGUGUU	MIR-519E	R	R	Y	Y	0.034586	1.55228
UGUAAACAUCCCCGACUGGAAG	MIR-30D	Y	G	Y	Y	1.67258	0.469392		AUGUAUGUGUGCAUGUGCAUGU	MIR-297A	Y	R	Y	Y	0.107217	4.50683		CUCCAGAGGGAAGUACUUUCU	MIR-520A-5P	Y	R	R	Y	0.0504956	0.11798
CUUUCAGUCGGAUGUUUACAGC	MIR-30E-star	Y	G	G	Y	1.63868	2.14723		AUGUAUGUGUGCAUGAACAUGU	MIR-297B	Y	R	Y	Y	0.348627	1.94161		ACAAAGUGCUUCCCUUUAGAGUGU	MIR-520G	R	R	Y	G	0.00138344	0.374165
AAAAGCUGGGUUGAGAGGGCGA	MIR-320A	Y	G	G	G	0.0698637	0.35394		AUGUAUGUGUGCAUGUACAUGU	MIR-297C	Y	R	Y	Y	0.0373529	2.93517		AAAGUGCUUCCCUUUAGAGUUA	MIR-520H	R	R	G	Y	0.00138344	0.0387648
CCUAGUAGGUGCUCAGUAAGUGU	MIR-325-5P	Y	G	G	Y	0.34586	0.546921		AUGUAUGUGUGUAUGUACAUGU	MIR-297C-rno	Y	R	Y	G	0.00553376	2.94191		CUACAAAGGGAAGCACUUUCUC	MIR-524-5P	Y	R	R	Y	0.0145261	0.0834287
ACUUGAGGGGCAUGAGGAU	MIR-327-mmu	G	G	G	Y	0.0587962	0.150003		UGGUUUACCGUCCCACAUACAU	MIR-299-5P	Y	R	G	Y	0.00276688	0.029495		CUCCAGAGGGAUGCACUUUCU	MIR-525-5P	Y	R	R	Y	0.00830064	0.0859568
CCUUGAGGGGCAUGAGGGU	MIR-327-rno	G	G	Y	Y	0.0242102	0.150846		UAGCACCAUCUGAAAUCGGUUA	MIR-29A	Y	R	G	Y	2.54	0.88485		GAAAGUGCUUCCUUUUAGAGGC	MIR-526B-star	G	R	R	Y	0.0560293	1.49329
GCAAAGCACAGGGCCUGCAGAGA	MIR-330-3P	G	Y	Y	Y	1.06663	1.16632		UAGCACCAUUUGAAAUCGGUUA	MIR-29C	Y	R	Y	Y	0.0698637	0.370794		UCAGCAAACAUUUAUUGUGUGC	MIR-545	G	R	R	Y	0.594879	1.87757
GCAAAGCACACGGCCUGCAGAGA	MIR-330-3P-hsa	G	Y	Y	Y	2.86095	1.7756		UGACCGAUUUCUCCUGGUGUUC	MIR-29C-star	Y	R	Y	Y	0.0664051	0.173599		CUUGGUACAUCUUUGAGUGAGU	MIR-547-mmu	R	R	G	Y	1.30528	3.07085
UCACCCUUCCAUAUCUAGUCU	MIR-336	Y	G	G	G	0.0463452	0.246072		UAUACAAGGGCAGACUCUCUCU	MIR-300-3P-hsa	Y	R	Y	Y	1.9133	0.653103		CAAAACUGGCAAUUACUUUUGC	MIR-548A-3P	Y	R	R	G	1.95134	0.755072
GAACGGCGUCAUGCAGGAGUU	MIR-337-5P	Y	G	G	G	0.792019	1.69385		UAAGUGCUUCCAUGUUUUAGUAG	MIR-302B	G	R	G	Y	0.0546459	0.182026		CAAGAACCUCAGUUGCUUUUGU	MIR-548B-3P	Y	R	Y	R	0.372145	0.895805
UGAGCGCCUCGACGACAGAGCCA	MIR-339-3P-rno	Y	Y	Y	Y	0.516715	1.28598		ACUUUAACAUGGAAGUGCUUUCU	MIR-302B-star-hsa	Y	R	G	G	0.012451	0.0657317		CAAAAAUCUCAAUUACUUUUGC	MIR-548C-3P	Y	R	G	R	0.248328	0.973335
UCUCACACAGAAAUCGCACCCGU	MIR-342-3P	Y	Y	G	G	0.0498038	1.26913		UUUAACAUGGGGGUACCUGCUG	MIR-302C-star-hsa	Y	R	Y	G	0.11275	0.286523		AAAAGUAAUUGCGGUUUUUGCC	MIR-548C-5P	Y	R	R	Y	0.0166013	0.376693
UCUCCCUUCAUGUGCCCAGA	MIR-343-mmu	G	G	G	Y	0.0103758	1.00199		UUUAACAUGGGGUUACCUGCUG	MIR-302C-star-mmu	Y	R	Y	Y	0.240027	1.18907		AGUGCCUGAGGGAGUAAGAGCCC	MIR-550	G	R	R	Y	0.0001	0.000842714
UCUCCCUCCGUGUGCCCAGA	MIR-343-rno	Y	G	G	G	0.193682	1.2489		UGUAAACAUCCUCGACUGGAAG	MIR-30A	R	G	Y	Y	3.35208	0.405345		GCGACCCACUCUUGGUUUCCA	MIR-551A	R	R	Y	Y	0.0193682	0.511527
UGAUCUAGCCAAAGCCUGACUGU	MIR-344-3P-mmu	G	G	G	Y	0.518098	2.2846		UGUAAACAUCCUACACUCAGCU	MIR-30B	Y	R	G	Y	0.00415032	0.0370794		GCGACCCAUACUUGGUUUCAG	MIR-551B	Y	R	Y	R	0.00553376	1.452
UGUCUGCCCGCAUGCCUGCCUCU	MIR-346-hsa	Y	Y	Y	G	0.0304357	0.648047		UGUAAACAUCCUACACUCUCAGC	MIR-30C	Y	R	Y	Y	0.935206	1.24806		AAAACGGUGAGAUUUUGUUUU	MIR-553	G	R	R	Y	1.00438	0.325288
AAUCCUUGGAACCUAGGUGUGAAU	MIR-362-5P	Y	G	Y	G	1.37583	0.252814		UGUAAACAUCCUUGACUGGAAG	MIR-30E	R	G	Y	Y	2.98616	0.62108		GAUGAGCUCAUUGUAAUAUGAG	MIR-556-5P	G	R	R	Y	0.1086	0.386806
AAUCCUUGGAACCUAGGUGUGAGU	MIR-362-5P-hsa	Y	G	Y	G	0.468294	3.93884		CAGCAGCAAUUCAUGUUUUGGA	MIR-322	Y	R	G	Y	0.00276688	0.00842714		UAAAGUAAAUAUGCACCAAAA	MIR-559	Y	R	G	R	0.0359694	0.58063
AAUUGCACUUUAGCAAUGGUGA	MIR-367	Y	G	Y	Y	0.0262854	0.0497201		CAGCAGCAAUUCAUGUUUUGAA	MIR-322-hsa	G	R	Y	Y	0.323033	0.0926985		GGGCGCCUGUGAUCCCAAC	MIR-566	G	R	Y	R	0.624623	0.487931
AGAUCGACCGUGUUAUAUUCGC	MIR-369-5P	Y	G	Y	Y	0.224117	0.43484		AAACAUGAAGCGCUGCAACA	MIR-322-star	Y	R	G	Y	0.489046	0.677542		CGAAAACAGCAAUUACCUUUGC	MIR-570	Y	R	R	G	0.934514	0.843557
AAAGUGCUGCGACAUUUGAGCGU	MIR-372	G	G	Y	G	2.85611	0.889063		CACAUUACACGGUCGACCUCU	MIR-323-3P	G	R	Y	G	0.170855	0.939626		CACGCUCAUGCACACACCCACA	MIR-574-3P	Y	R	G	R	0.047037	0.311804
GGUUGUAUUAUCAUUGUCCGAG	MIR-374-star	Y	Y	G	Y	0.199907	1.26491		ACUGCCCCAGGUGCUGCUGGU	MIR-324-3P	Y	G	R	Y	0.00138344	0.160116		UUUCCAUAGGUGAUGAGUCAC	MIR-587	G	R	R	Y	0.179847	1.33065
UUUGUUCGUUCGGCUCGCGUGA	MIR-375	Y	G	Y	G	0.931055	0.908446		CGCAUCCCCUAGGGCAUUGGUGU	MIR-324-5P	G	G	R	G	0.0001	0.0320231		AGGCACCAGCCAGGCAUUGCUCAGC	MIR-593-star	Y	R	G	R	0.396356	1.54132
AUCGUAGAGGAAAAUCCACGU	MIR-376A	Y	Y	Y	Y	0.0214433	1.18317		UUUAUUGAGCACCUCCUAUCAA	MIR-325-3P	Y	R	G	Y	0.00968408	0.113766		GAAGUGUGCCGUGGUGUGUCU	MIR-595	Y	R	Y	R	0.0131427	0.150846
GUGGAUAUUCCUUCUAUGGUU	MIR-376B-star	Y	Y	Y	Y	0.056721	1.41997		CCUAGUAGGUGUCCAGUAAGUGU	MIR-325-5P-hsa	Y	R	G	Y	0.039428	0.10871		AAGCCUGCCCGGCUCCUCGGG	MIR-596	G	R	R	Y	0.0380446	0.476133
ACUGGACUUGGAGUCAGAAGG	MIR-378	Y	Y	Y	G	0.789944	0.792994		CUGGCCCUCUCUGCCCUUCCGU	MIR-328-3P	Y	R	G	Y	0.00553376	0.0775297		ACUUACAGACAAGAGCCUUGCUC	MIR-600	Y	R	R	Y	2.69148	1.12334
UAUGUAGUAUGGUCCACAUCUU	MIR-380-3P	Y	G	G	Y	1.95065	4.67369		AACACACCCAGCUAACCUUUUU	MIR-329	Y	G	G	R	0.0034586	0.324445		CACACACUGCAAUUACUUUUGC	MIR-603	Y	R	R	G	0.180539	0.375008
GAAGUUGUUCGUGGUGGAUUCG	MIR-382	G	Y	G	G	0.115517	0.728105		AACACACCUGGUUAACCUCUUU	MIR-329-hsa	Y	R	Y	G	0.0823147	0.5899		AGGAAUGUUCCUUCUUUGCC	MIR-613	Y	R	G	R	1.88632	0.899176
AAUCAUUCACGGACAACACUU	MIR-382-star	Y	G	G	G	0.14872	0.546079		UCUCUGGGCCUGUGUCUUAGGC	MIR-330-5P	Y	Y	R	Y	2.56628	1.03991		UCCGAGCCUGGGUCUCCCUCUU	MIR-615-3P	R	R	Y	Y	0.165321	0.14916
AGAUCAGAAGGUGACUGUGGCU	MIR-383	Y	G	Y	Y	4.65804	2.09751		UCAAGAGCAAUAACGAAAAAUGU	MIR-335	Y	R	G	Y	2.30758	1.24469		CACAAGGUAUUGGUAUUACCU	MIR-624	Y	R	R	Y	0.136269	0.144104
AGAUCAGAAGGUGAUUGUGGCU	MIR-383-hsa	Y	G	Y	Y	8.12564	0.806477		UUCAGCUCCUAUAUGAUGCCU	MIR-337-3P	G	R	G	G	0.479362	2.04779		ACUUGGGCACUGAAACAAUGUCC	MIR-635	Y	R	R	Y	1.06248	1.50087
UGUAAACAAUUCCUAGGCAAUGU	MIR-384-5P	Y	Y	G	Y	0.10445	1.04075		CUCCUAUAUGAUGCCUUUCUUC	MIR-337-3P-hsa	G	R	G	Y	0.0636382	0.722206		UGUGCUUGCUCGUCCCGCCCGCA	MIR-636	Y	R	R	Y	0.248328	0.90676
UUUAAACAAUUCCUAGACAAUAU	MIR-384-5P-hsa	G	G	G	Y	0.0193682	0.122194		UCCCUGUCCUCCAGGAGCUCACG	MIR-339-5P	G	R	G	Y	2.14295	0.932884		AAAGACAUAGGAUAGAGUCACCUC	MIR-641	Y	R	R	Y	2.41895	0.302534
GAAUGUUGCUCGGUGAACCCCU	MIR-409-3P	Y	G	G	G	0.086465	0.220791		UCCGUCUCAGUUACUUUAUAGCC	MIR-340-3P	Y	G	G	R	1.99077	1.72841		AGGAGGCAGCGCUCUCAGGAC	MIR-650	Y	R	Y	R	0.439242	0.34467
AUCAACAGACAUUAAUUGGGCGC	MIR-421-3P	Y	Y	G	Y	0.300898	0.764341		UUAUAAAGCAAUGAGACUGAUU	MIR-340-5P	Y	R	G	Y	0.36177	0.0615181		AAUGGCGCCACUAGGGUUGUGU	MIR-652	R	R	G	Y	0.384596	3.10203
ACUGGACUUAGGGUCAGAAGGC	MIR-422A	G	G	Y	G	5.1125	0.508156		UCGGUCGAUCGGUCGGUCGGU	MIR-341	G	G	R	Y	1.85588	0.187082		GUGUUGAAACAAUCUCUACUG	MIR-653	Y	R	G	R	0.123818	0.40366
UGAGGGGCAGAGAGCGAGACUUU	MIR-423-5P	Y	G	G	Y	0.0428866	0.0547764		UGAUCUAGCCAAAGCCUGACCGU	MIR-344-3P-rno	G	R	G	Y	0.343785	2.14976		UGCCUGGGUCUCUGGCCUGCGCGU	MIR-661	Y	R	R	Y	0.162554	1.15789
AUCGGGAAUGUCGUGUCCGCC	MIR-425-star	Y	G	G	Y	0.500114	1.29188		UCAGGCUCCUGGCUAGAUUCCA	MIR-344-5P-2	G	R	Y	Y	0.00484204	0.0724734		AGGCGGGGCGCCGCGGGACCGC	MIR-663	Y	Y	R	R	0.139727	1.26491
UAAUACUGUCUGGUAAUGCCGU	MIR-429	Y	G	Y	Y	0.894394	3.83772		GCUGACUCCUAGUCCAGGGCUC	MIR-345-5P-hsa	Y	R	Y	Y	0.537466	0.457594		ACCAGGAGGCUGAGGUCCCU	MIR-665	Y	R	R	Y	0.462069	0.461807
UCUUGGAGUAGGUCAUUGGGUGG	MIR-432	G	Y	G	Y	0.143186	1.42503		UGUCUGCCCGAGUGCCUGCCUCU	MIR-346-mmu	Y	Y	R	G	0.051879	0.63035		ACCAGGAGGCUGAGGCCCCU	MIR-665-hsa	Y	R	R	Y	0.107908	0.584001
CUGGAUGGCUCCUCCAUGUCU	MIR-432-star	Y	Y	Y	Y	0.498038	1.01631		UGUCUGCCUGAGUGCCUGCCUCU	MIR-346-rno	Y	Y	R	G	0.304357	0.520797		AGCGGGCACAGCUGUGAGAGCC	MIR-666-5P	G	G	R	R	2.10836	1.26407
AUCAUGAUGGGCUCCUCGGUGU	MIR-433-3P	G	G	G	G	0.051879	0.240173		UGUCCCUCUGGGUCGCCCA	MIR-347	Y	R	Y	G	0.029744	0.741588		UGACACCUGCCACCCAGCCCAAG	MIR-667	R	R	G	Y	0.0428866	0.780353
AGGCAGUGCAUUGCUAGCUGG	MIR-449C	Y	G	Y	Y	0.0774726	1.32138		UGGCAGUGUCUUAGCUGGUUGU	MIR-34A	Y	R	Y	Y	0.107217	3.00175		CUCACAGCUCCGGUCCUUGGAG	MIR-673-5P-rno	G	R	R	Y	0.0726306	1.86577
AUUGGGAACAUUUUGCAUGCAU	MIR-450B-3P	Y	Y	Y	Y	0.16878	0.31686		AGGCAGUGUAAUUAGCUGAUUGU	MIR-34B-5P	G	R	Y	Y	0.0401198	0.637934		GCACUGAGAUGGGAGUGGUGUA	MIR-674	G	G	R	R	0.0069172	0.163486
AACUGUUUGCAGAGGAAACUGA	MIR-452	Y	G	Y	G	2.17062	0.492145		UUCACAAAGCCCAUACACUUUC	MIR-350	Y	R	G	Y	0.039428	0.18624		UUCAGUGAUGAUUAGCUUCUGA	MIR-677	G	R	R	G	1.30458	2.36044
UCAGUCUCAUCUGCAAAGAAG	MIR-452-star-hsa	Y	G	Y	Y	1.45676	0.413773		UUCACAAAGCCCAUACACUUUCAC	MIR-350-hsa	Y	R	G	Y	0.0919988	0.371637		GGACUGUGAGGUGACUCUUGGU	MIR-679	G	Y	R	R	7.46366	2.27027
AGGUUGUCCGUGGUGAGUUCGCA	MIR-453-hsa	G	G	G	Y	0.0747058	0.417143		UCCCUGAGGAGCCCUUUGAGCCUGA	MIR-351	G	G	Y	R	0.250403	0.4222		CAGCCUCGCUGGCAGGCAGCU	MIR-681	Y	R	Y	R	0.195757	0.952267
AGGUUGUCCAUAGUGAGUUUGCA	MIR-453-rno	G	G	G	Y	0.114134	1.65256		UCCCUGAGGAGCCCUUUGAGCCUGU	MIR-351-mmu	G	G	Y	R	0.145261	0.960694		CUGCAGUCACAGUGAAGUCUG	MIR-682	Y	R	R	Y	2.10905	3.39951
UACCAAGUUUAUUCUGUGAGAUA	MIR-464	Y	G	G	Y	5.65896	3.66665		AGAGUAGUAGGUUGCAUAGUA	MIR-352	Y	R	G	Y	0.437859	1.92139		AUUGCUUCCCAGACGGUGAAGA	MIR-686	G	R	R	G	0.51464	1.98038
GAUCAGUGCCUUUCUGAGUAGA	MIR-465-3P	G	G	Y	Y	1.48512	1.61464		UUAUCAGAAUCUCCAGGGGUAC	MIR-361-5P	G	R	G	Y	0.10445	0.131463		GCAGCUUUCAGAUGUGGCUGUAA	MIR-693-3P	Y	R	Y	R	0.0034586	0.0387648
UAUUUAGAACGGUGCUGGUGUGA	MIR-465-5P	G	Y	G	Y	0.149412	0.491302		CGGGUGGAUCACGAUGCAAUUU	MIR-363-star	Y	Y	G	R	0.571361	0.171071		AGAUUGGGCAUAGGUGACUGAA	MIR-695	R	G	G	R	0.984318	0.727262
GAUCAGGGCCUUUCUAAGUAGA	MIR-465ABC	G	G	G	Y	1.37998	0.972492		AAUAAUACAUGGUUGAUCUUU	MIR-369-3P	G	R	G	G	0.708321	1.36688		UGGAAGACUAGUGAUUUUGUUGU	MIR-7	Y	R	G	R	1.48789	1.30873
UAUUUAGAAUGGUGCUGAUCUG	MIR-465B-5P	G	G	G	Y	0.0733223	0.600855		GCCUGCUGGGGUGGAACCUGGU	MIR-370	G	G	R	G	8.23562	0.730633		UGCGAGUCACCCCCGGGUGUUG	MIR-712-star	R	R	Y	Y	0.134885	1.26997
UAUUUAGAAUGGCGCUGAUCUG	MIR-465C-5P	G	G	G	Y	0.136269	0.899176		ACUCAAACUGUGGGGGCACU	MIR-371-5P	Y	G	R	Y	1.04934	0.777825		CGACGAGGGCCGGUCGGUCGC	MIR-714	Y	R	R	Y	0.504264	0.998616
UAUACAUACACGCACACAUAAGA	MIR-466ABCE-3P	Y	G	G	Y	0.0034586	0.0682598		UUAUAAUACAACCUGAUAAGUG	MIR-374A	Y	R	G	G	0.300898	1.17053		GCAGAGUGCAAACAAUUUUGAC	MIR-759	Y	R	G	R	1.95134	1.79161
UGCCUCUUUCAUUGAUCUUGGUGUCC	MIR-469	Y	G	G	Y	0.0906153	1.31632		AUAUAAUACAACCUGCUAAGUG	MIR-374B	Y	R	G	G	0.0954574	1.19581		CCAGCUGGGAAGAACCAGUGGC	MIR-763	G	R	R	Y	0.543	0.677542
UUCUUGGACUGGCACUGGUGAGU	MIR-470	G	G	G	Y	1.03412	1.168		AUCAUAGAGGAAAAUCCACGU	MIR-376A-hsa	Y	R	Y	Y	0.0532624	2.17504		AGGAGGCCAUAGUGGCAACUGU	MIR-764-3P	Y	R	Y	R	0.471061	1.10311
UCAGGCUCAGUCCCCUCCCGAU	MIR-484	G	G	G	Y	0.142494	0.279781		AUCAUAGAGGAACAUCCACUU	MIR-376B	Y	R	Y	Y	0.158404	0.452537		GGUGCUCACAUGUCCUCCU	MIR-764-5P	Y	R	G	R	0.056721	1.01716
GUCAUACACGGCUCUCCUCUCU	MIR-485-3P	Y	Y	G	G	0.372145	0.656474		AUCAUAGAGGAAAAUCCAUGUU	MIR-376B-hsa	Y	R	G	Y	0.0262854	0.811533		ACUCCAGCCCCACAGCCUCAGC	MIR-766	Y	R	R	Y	0.117592	0.703666
GUCAUACACGGCUCUCCUCU	MIR-485-3P-2	Y	Y	G	G	0.204749	0.306748		AACAUAGAGGAAAUUUCACGU	MIR-376C	Y	R	G	Y	0.197832	2.09836		CUGGGAUCUCCGGGGUCUUGGUU	MIR-769-3P	Y	R	Y	R	0.270463	2.04611
UCCUGUACUGAGCUGCCCCGAG	MIR-486-5P	G	G	G	Y	0.109292	0.166857		AACAUAGAGGAAAUUCCACGU	MIR-376C-hsa	Y	R	Y	Y	0.0491121	1.88178		AGCACCACGUGUCUGGGCCACG	MIR-770-5P	G	R	R	Y	1.34194	2.34443
CCCAGAUAAUAGCACUCUCAA	MIR-488-star-mmu	Y	G	G	Y	0.271846	0.225005		AUCACACAAAGGCAACUUUUGG	MIR-377-rno	Y	G	R	G	0.0574128	0.609282		UGGAAGACUUGUGAUUUUGUUGU	MIR-7B	G	R	G	R	1.10122	1.32896
AAUGACACCACAUAUAUGGCAGC	MIR-489-mmu	Y	G	Y	Y	0.255245	2.56269		CUCCUGACUCCAGGUCCUGUGU	MIR-378-star	G	R	G	Y	0.35001	1.77054		AAGGUUACUUGUUAGUUCAGG	MIR-872	Y	R	R	Y	1.36615	0.337928
AAUGACAUCACAUAUAUGGCAGC	MIR-489-rno	Y	G	G	Y	0.034586	0.72979		UGGUAGACUAUGGAACGUAGG	MIR-379	Y	G	R	Y	8.06961	0.868838		CCUGGAAACACUGAGGUUGUG	MIR-875-3P-hsa	Y	R	R	G	0.28568	0.926143
AGUGGGGAACCCUUCCAUGAGG	MIR-491-5P	G	G	Y	Y	0.141803	0.810691		UAUGUAAUAUGGUCCACAUCUU	MIR-380-3P-hsa	Y	R	G	G	0.176389	1.57419		UAUACCUCAGUUUUAUCAGGUG	MIR-875-5P	Y	R	R	Y	0.00415032	0.744116
AGGACCUGCGGGACAAGAUUCUU	MIR-492	Y	G	G	Y	1.66359	0.432312		AUGGUUGACCAUAGAACAUGCG	MIR-380-5P	G	G	Y	R	1.70232	0.978391		UGGAUUUCUUUGUGAAUCACCA	MIR-876-5P-hsa	Y	R	Y	R	0.0069172	0.287365
UUGUACAUGGUAGGCUUUCAUU	MIR-493-star	Y	Y	G	G	0.34171	0.367423		UAUACAAGGGCAAGCUCUCUGU	MIR-381	Y	G	R	G	2.01775	1.69385		UGGAUUUCUCUGUGAAUCACUA	MIR-876-5P-mmu	Y	R	Y	R	0.516023	0.391019
AUGCACCUGGGCAAGGAUUCUG	MIR-500-3P-hsa	Y	G	Y	G	0.184689	0.315175		AUUCCUAGAAAUUGUUCACAAU	MIR-384-3P	Y	R	G	G	0.387363	0.768555		UGGAUUUCUCUGUGAAUCACCA	MIR-876-5P-rno	Y	R	Y	R	0.125201	0.182869
AAUGCACCCGGGCAAGGAUUUG	MIR-501-3P	Y	G	G	G	0.0733223	0.154217		AGGUUACCCGAGCAACUUUGCAU	MIR-409-5P	G	R	Y	G	0.378371	0.144104		UUUGGCACUAGCACAUUUUUGCU	MIR-96	Y	R	R	Y	0.611481	11.9547
AAUGCACCCGGGCAAGGAUUCU	MIR-501-3P-hsa	Y	G	G	G	0.069172	0.119665		AACACGGUCCACUAACCCUCAGU	MIR-411-star	Y	R	Y	Y	0.444084	2.20622		UAACCUGAUCAGCCCCGGGGUU	RLCV-1	Y	R	R	G	0.00830064	0.345513
AAUCCUUUGUCCCUGGGUGAGA	MIR-501-5P-hsa	G	G	G	Y	0.244177	0.519954		UAUGUAACACGGUCCACUAACC	MIR-411-star-rno	Y	G	R	G	1.60756	1.77644		UGACACUCGAUAGGAUACGGGG	RLCV-11	Y	R	R	Y	2.31242	0.846927
AAUGCACCUGGGCAAGGAUUCA	MIR-502-3P	Y	G	Y	G	0.0318191	0.148318		GGCCUCAUUAAAUGUUUGUUG	MIR-421-5P	Y	G	G	R	0.0159096	1.70734		AGACCAGACCAUGCACAGUGGG	RLCV-12-5P	Y	R	R	Y	0.122434	1.12587
CGUCAACACUUGCUGGUUUCCU	MIR-505	Y	Y	G	Y	0.182614	1.29441		AAUGACACGAUCACUCCCGUUGA	MIR-425	G	R	G	Y	0.182614	0.182026		UAUCUUUUGCGGGGGAAUUUCCA	RLCV-2	Y	R	R	G	0.555451	0.299163
CGUCAACACUUGCUGGUUUUCU	MIR-505-mmu	Y	Y	G	Y	0.0885402	0.407031		UAAUACUGUCUGGUAAAACCGU	MIR-429-hsa	Y	R	G	Y	1.85381	3.64979		CACCACACGAUCCACUAGGUCU	RLCV-4-3P	G	R	R	Y	0.123126	0.526696
UAAGGCACCCUUCUGAGUAGA	MIR-506	G	G	G	Y	1.22919	1.23373		UGUCUUGCAGGCCGUCAUGCA	MIR-431	Y	Y	R	Y	0.081623	0.724734
UGAUUGUAGCCUUUUGGAGUAGA	MIR-508-3P	G	G	G	Y	6.94141	1.74442		UACGGUGAGCCUGUCAUUAUUC	MIR-433-5P	Y	R	G	Y	1.37583	0.591585
UACUCCAGAGGGCGUCACUCAUG	MIR-508-5P	Y	Y	Y	Y	0.0228268	0.343827		UGGCAGUGUAUUGUUAGCUGGU	MIR-449A	G	R	Y	Y	1.89393	4.09053
UGAUUGGUACGUCUGUGGGUAG	MIR-509-3P	Y	G	G	Y	0.206824	0.813219		AGGCAGUGUAUUGUUAGCUGGC	MIR-449B-hsa	G	G	R	Y	0.953882	2.7127
UGAUUGACAUUUCUGUAAUGG	MIR-509-3P-mmu	Y	G	G	G	1.45261	1.30199		AGGCAGUGUUGUUAGCUGGC	MIR-449B-mmu	G	G	R	Y	0.284989	0.738217
UACUGCAGACAGUGGCAAUCAA	MIR-509-5P-hsa	Y	G	G	Y	1.62001	0.190453		AGGCAGUGUGUUGUUAGCUGGC	MIR-449B-rno	G	G	R	Y	0.839748	2.45061
UACUCCAGAAUGUGGCAAUCAU	MIR-509-5P-mmu	Y	Y	G	Y	0.419874	0.29495		UUUUGCGAUGUGUUCCUAAUAU	MIR-450A-5P	G	R	G	Y	0.818997	0.637092
UACUCCAGAAUAUGGCAAUCAU	MIR-509-5P-rno	Y	Y	G	Y	0.398431	0.274725		UUUUGCGAUGUGUUCCUAAUGU	MIR-450A-5P-rno	G	R	G	Y	1.01475	2.58629
UACUCAGGAGAGUGGCAAUCAC	MIR-510	Y	Y	G	Y	0.262854	0.101968		UUUUGCAAUAUGUUCCUGAAUA	MIR-450B-5P-hsa	Y	R	G	G	3.51325	1.6256
GUGUCUUUUGCUCUGCAGUCA	MIR-511-hsa	Y	G	G	Y	1.22849	1.04665		UUUUGCAGUAUGUUCCUGAAUA	MIR-450B-5P-mmu	G	R	Y	Y	2.97094	2.18347
AAGUGCUGUCAUAGCUGAGGUC	MIR-512-3P	Y	G	Y	Y	2.74267	3.17029		UUUUGCAGUAUGUUCCUGUAUA	MIR-450B-5P-rno	G	R	Y	Y	0.105141	1.29272
UUCACAGGGAGGUGUCAU	MIR-513A-5P	Y	G	G	Y	0.199215	0.370794		CUCAUCUGCAAAGAAGUAAGUG	MIR-452-star	Y	R	G	G	0.192298	4.19334
AUUGACACUUCUGUGAGUAGA	MIR-514	G	G	Y	Y	9.28496	3.20568		AGGUUGCCUCAUAGUGAGCUUGCA	MIR-453-mmu	Y	R	Y	G	0.161171	2.86017
AUCUGGAGGUAAGAAGCACUUU	MIR-516B	Y	Y	G	G	0.334101	0.37248		UAGUGCAAUAUUGCUUAUAGGGU	MIR-454_1	G	R	Y	Y	0.143186	0.572203
AAAGUGCUUCCCUUUGGACUGU	MIR-520A-3P	G	G	Y	Y	0.280147	0.652261		ACCCUAUCAAUAUUGUCUCUGC	MIR-454-star	G	G	G	R	1.03412	1.17559
CCUCCCACACCCAAGGCUUGCA	MIR-532-3P	Y	G	G	Y	0.0069172	0.3354		GCAGUCCACGGGCAUAUACAC	MIR-455-3P	Y	G	G	R	0.821072	0.300849
CAUGCCUUGAGUGUAGGACCGU	MIR-532-5P	G	G	Y	G	2.4729	1.36857		GCAGUCCAUGGGCAUAUACAC	MIR-455-3P-hsa	Y	G	G	R	0.28153	0.851141
CAUGCCUUGAGUGUAGGACUGU	MIR-532-5P-rno	G	G	Y	G	7.92711	2.13881		UAUGUGCCUUUGGACUACAUCG	MIR-455-5P	G	R	Y	Y	0.174313	0.879793
AGGUCAGAGGUCGAUCCUGG	MIR-540-3P	Y	G	Y	Y	0.657826	1.24469		UGAUAGACACCAUAUAAGGUAG	MIR-463-mmu	Y	R	Y	Y	3.44822	0.371637
AAGGGAUUCUGAUGUUGGUCACACU	MIR-541-5P	Y	Y	Y	G	7.85171	2.24583		UGAUAGACGCCAAUUUGGGUAG	MIR-463-rno	G	R	G	Y	1.42564	1.12587
UCGGGGAUCAUCAUGUCACGAGA	MIR-542-5P	G	Y	Y	Y	0.211666	0.332029		UACCUAAUUUGUUGUCCAUCA	MIR-463-star	Y	G	G	R	0.100991	1.4461
AAACAUUCGCGGUGCACUUCUU	MIR-543-3P	Y	G	Y	G	0.017293	0.117137		UAUUUAGAAUGGCACUGAUGUGA	MIR-465A-5P	Y	Y	R	Y	0.0214433	0.0337086
AUGGUGGCACGGAGUC	MIR-546	G	G	G	Y	0.605947	1.0753		UAUUUAGAAUGGUACUGAUGUG	MIR-465D	Y	R	G	Y	0.287756	1.63318
AUUGGUACUUCUUUAAGUGAGA	MIR-547-rno	Y	G	Y	Y	8.21902	1.36857		UAUGUGUGUGUGUAUGUCCAUG	MIR-466B-5P-rno	Y	R	G	G	0.282914	0.844399
UGACAACUAUGGAUGAGCUCU	MIR-549	Y	G	G	G	1.76112	0.902547		UGUGUGUGCGUACAUGUACAUG	MIR-466D-5P	Y	R	Y	Y	0.453077	1.22699
UGUCUUACUCCCUCAGGCACAU	MIR-550-star	Y	Y	Y	Y	0.0290522	0.171914		AUACAGACACAUGCACACACA	MIR-466G	Y	R	G	Y	0.113442	1.18148
AGGGUAAGCUGAACCUCUGAU	MIR-555	G	G	Y	Y	0.848741	0.631193		UGUGUGCAUGUGCUUGUGUGUA	MIR-466H	Y	R	Y	Y	0.228959	1.82869
GUUUGCACGGGUGGGCCUUGUCU	MIR-557	Y	G	Y	Y	0.0276688	0.510685		UAAGUGCGUGCAUGUAUAUGUG	MIR-467C	Y	R	G	Y	2.60087	0.665744
UGAGCUGCUGUACCAAAAU	MIR-558	Y	Y	G	G	0.369379	0.59917		UAUGACUGAUGUGCGUGUGUCUG	MIR-468	Y	G	G	R	1.22365	3.15681
AAAGUAGCUGUACCAUUUGC	MIR-562	G	G	G	Y	8.72121	0.841871		UACGUAGUAUAGUGCUUUUCAC	MIR-471	Y	R	G	Y	4.82682	1.20171
AGGCACGGUGUCAGCAGGC	MIR-564	Y	G	G	Y	0.318883	0.712936		UCACUCCUCCCCUCCCGUCUU	MIR-483-3P	Y	G	G	R	0.0249019	0.153374
UGAGUUGGCCAUCUGAGUGAG	MIR-571	G	G	G	Y	0.0525707	0.355625		UCACUCCUCUCCUCCCGUCUU	MIR-483-3P-hsa	Y	G	G	R	0.0325108	0.321917
GUCCGCUCGGCGGUGGCCCA	MIR-572	Y	Y	Y	G	0.798937	1.20929		AAGACGGGAGAAGAGAAGGGAG	MIR-483-5P	Y	G	G	R	0.0594879	0.49383
UGAGUGUGUGUGUGUGAGUGUGU	MIR-574-5P	G	G	G	G	0.0159096	0.987661		AAGACGGGAGGAAAGAAGGGAG	MIR-483-5P-hsa	Y	G	G	R	0.0456535	0.178655
AUUCUAAUUUCUCCACGUCUUUG	MIR-576-5P	Y	G	G	Y	0.0242102	0.743274		AGAGGCUGGCCGUGAUGAAUUC	MIR-485-5P	G	Y	G	R	0.397047	0.160958
UAGAUAAAAUAUUGGUACCUG	MIR-577	Y	G	G	Y	0.364536	0.613496		AAUCAUACAGGGACAUCCAGUU	MIR-487A	Y	R	Y	Y	0.56721	0.785409
CUUCUUGUGCUCUAGGAUUGU	MIR-578	G	G	Y	Y	1.30458	1.35256		CCCAGAUAAUGGCACUCUCAA	MIR-488-star	Y	R	Y	Y	1.10606	0.094384
UUGAGAAUGAUGAAUCAUUAGG	MIR-580	G	G	Y	Y	2.25224	1.73262		GUGACAUCACAUAUACGGCAGC	MIR-489-hsa	Y	R	G	Y	0.207516	1.62981
UAUGCAUUGUAUUUUUAGGUCC	MIR-586	Y	G	G	Y	0.585195	1.1739		CCAUGGAUCUCCAGGUGGGU	MIR-490-5P	G	R	Y	Y	0.176389	0.144104
UUGGCCACAAUGGGUUAGAAC	MIR-588	G	Y	Y	Y	1.91261	0.800578		UGAAGGUCUACUGUGUGCCAGG	MIR-493	Y	G	R	Y	1.66912	2.41269
UCAGAACAAAUGCCGGUUCCCAGA	MIR-589-star	G	G	Y	Y	0.778185	0.999459		UGAAGGUCCUACUGUGUGCCAGG	MIR-493-mmu	Y	G	R	Y	3.3832	2.74472
UAAUUUUAUGUAUAAGCUAGU	MIR-590-3P	Y	G	Y	Y	0.746366	13.1775		AAACAAACAUGGUGCACUUCUU	MIR-495	Y	G	R	G	0.0159096	0.064889
UAAUUUUAUGUAUGAGCUGGU	MIR-590-3P-rno	G	G	G	G	1.88217	5.42118		UGAGUAUUACAUGGCCAAUCUCC	MIR-496_1	Y	R	G	Y	0.0560293	0.775297
UUGUGUCAAUAUGCGAUGAUGU	MIR-592	Y	G	Y	G	1.19529	3.17029		UGAGUAUUACAUGGCCAAUCUCU	MIR-496_3	Y	R	G	Y	0.110675	0.845242
UACGUCAUCGUCGUCAUCGUUA	MIR-598-3P	Y	G	G	Y	0.585195	0.572203		CAGCAGCACACUGUGGUUUGUA	MIR-497	Y	R	G	Y	0.486971	1.16547
UACGUCAUCGUUGUCAUCGUCA	MIR-598-3P-hsa	Y	G	G	Y	4.55221	2.01661		CAGCAGCACACUGUGGUUUGU	MIR-497-2	Y	R	G	Y	0.17293	0.567146
UGGUCUAGGAUUGUUGGAGGAG	MIR-601	G	G	G	Y	1.68918	1.05761		UUUCAAGCCAGGGGGCGUUUUUC	MIR-498	Y	R	G	Y	0.0705554	0.390177
AGGCUGCGGAAUUCAGGAC	MIR-604	G	G	Y	Y	7.7189	0.726419		UUAAGACUUGCAGUGAUGUUU	MIR-499-5P	Y	R	G	Y	1.9797	4.18323
AAACUACUGAAAAUCAAAGAU	MIR-606	G	Y	G	Y	1.29836	0.752543		UAAUCCUUGCUACCUGGGUGAGA	MIR-500-5P	Y	G	R	G	0.0560293	0.634564
UGAGCUAAAUGUGUGCUGGGA	MIR-610	G	G	Y	G	0.960107	2.06296		AAUCCUUUGUCCCUGGGUGAAA	MIR-501-5P	Y	R	G	Y	0.132119	0.579787
AUGGAGAUAGAUAUAGAAAU	MIR-620	G	G	G	Y	15.6121	1.03232		AUCCUUGCUAUCUGGGUGCUA	MIR-502-5P	Y	R	Y	Y	0.00968408	0.199723
ACAGUCUGCUGAGGUUGGAGC	MIR-622	Y	G	Y	G	3.00207	1.02727		UAGCAGCGGGAACAGUACUGCAG	MIR-503	Y	R	Y	Y	0.081623	0.0834287
AUCCCUUGCAGGGGCUGUUGGGU	MIR-623	Y	G	Y	G	0.0138344	0.141576		AGACCCUGGUCUGCACUCUGUC	MIR-504-rno	Y	G	Y	R	3.44062	1.53627
UCUAGUAAGAGUGGCAGUCGA	MIR-628-3P	G	Y	G	Y	0.700021	1.03232		UACUGCAGACGUGGCAAUCAUG	MIR-509-3-5P	Y	R	G	Y	0.406731	1.14525
AGUAUUCUGUACCAGGGAAGGU	MIR-630	G	G	Y	Y	1.54046	1.10227		UGAUUGACAUGUCUGCAGUGG	MIR-509-3P-rno	Y	R	G	Y	0.105833	0.675857
AUCGCUGCGGUUGCGAGCGCUGU	MIR-639	G	Y	Y	Y	0.749133	0.530067		CACUCAGCCUUGAGGGCACUUUC	MIR-512-5P	Y	R	Y	Y	0.00069172	0.246915
ACUUGUAUGCUAGCUCAGGUAG	MIR-643	Y	G	Y	Y	0.482129	0.239331		UAAAUUUCACCUUUCUGAGAAGG	MIR-513A-3P	Y	G	R	G	0.489738	0.575574
UCUAGGCUGGUACUGCUGA	MIR-645	Y	Y	Y	Y	1.13788	0.641305		GAGUGCCUUCUUUUGGAGCGUU	MIR-515-3P	Y	R	Y	Y	0.00138344	0.460964
GUGGCUGCACUCACUUCCUUC	MIR-647	Y	Y	G	Y	0.60733	0.397761		UGCUUCCUUUCAGAGGGU	MIR-516A-3P	Y	R	Y	G	0.0484204	1.11828
AAACCUGUGUUGUUCAAGAGUC	MIR-649	Y	G	G	Y	1.14964	1.79414		CUGCAAAGGGAAGCCCUUUCA	MIR-518A-5P	Y	R	Y	Y	0.0138344	0.278096
UUUAGGAUAAGCUUGACUUUUG	MIR-651	Y	G	G	Y	1.59926	0.457594		CAAAGCGCUCCCCUUUAGAGGU	MIR-518B	G	R	Y	Y	0.181922	0.494673
UAUGUCUGCUGACCAUCACCUU	MIR-654-3P	Y	G	Y	Y	0.507723	0.890749		AAAGUGCAUCCUUUUAGAGGUU	MIR-519B-3P	Y	R	Y	Y	0.0899236	0.669115
UAUGUCUGCUGACCGUCACCUU	MIR-654-3P-rno	Y	G	Y	Y	0.500114	0.806477		UUCUCCAAAAGGGAGCACUUUC	MIR-519E-star	Y	R	G	Y	0.0138344	0.289894
UGGUGGGCCGCAGAACAUGUGC	MIR-654-5P-hsa	G	G	Y	G	1.06871	1.0121		AAAGUGCUUCCUUUUAGAGGGU	MIR-520C-3P	G	R	Y	Y	0.0511873	0.511527
UGGUAAGCUGCAGAACAUGUGU	MIR-654-5P-mmu	G	G	G	G	4.17246	1.15957		AAAGUGCUUCUCUUUGGUGGGU	MIR-520D-3P	Y	R	G	Y	0.0587962	0.576416
UGGUGAACUGCAGAACAUGUGU	MIR-654-5P-rno	G	G	G	G	7.39933	1.72756		AAAGUGCUUCCUUUUUGAGGGU	MIR-520E	G	R	Y	G	0.0200599	0.298321
UCCCACGUUGUGGCCCAGCAG	MIR-662	G	G	G	Y	0.00553376	0.685969		AAAAUGGUUCCCUUUAGAGUGU	MIR-522	G	G	G	R	0.161862	1.78571
UGUCACUCGGCUCGGCCCACUACC	MIR-668	Y	G	G	Y	0.874334	1.06013		CUCUUGAGGGAAGCACUUUCUGU	MIR-526B	Y	R	G	G	0.0387363	0.416301
AUAGUUGUGUGUGGAUGUGUGU	MIR-669C	G	G	G	Y	0.118976	1.76043		GGAGAAAUUAUCCUUGGUGUGU	MIR-539	Y	Y	Y	R	0.0940739	1.00283
UCCGGUUCUCAGGGCUCCACC	MIR-671-3P	Y	G	G	Y	0.355544	0.0851141		CAAGGGUCACCCUCUGACUCUGU	MIR-540-5P	Y	R	Y	Y	0.022135	0.103654
UGAGGUUGGUGUACUGUGUGUGA	MIR-672	Y	G	G	Y	0.012451	0.13652		AAAGGAUUCUGCUGUCGGUCCCACU	MIR-541-5P-hsa	Y	R	Y	Y	1.34263	0.592428
UCCGGGGCUGAGUUCUGUGCACC	MIR-673-3P	Y	G	G	Y	0.870876	0.166857		UGUGACAGAUUGAUAACUGAAA	MIR-542-3P	Y	R	G	G	6.96147	3.37001
UCCGGGACUGAGUUCUGUGCACC	MIR-673-3P-rno	Y	G	Y	Y	1.10329	0.321074		CUCGGGGAUCAUCAUGUCACGA	MIR-542-5P-2	G	G	R	Y	0.0145261	0.164329
CACAGCUCCCAUCUCAGAACAA	MIR-674-star	Y	G	G	Y	0.0117592	0.0320231		AUUCUGCAUUUUUAGCAAGCUC	MIR-544	Y	R	Y	Y	0.19714	0.147475
UGGUGCGGAGAGGGCCCACAGUG	MIR-675	Y	Y	Y	Y	0.127276	0.764341		AUUCUGCAUUUUUAGCAAGUUC	MIR-544-hsa	Y	R	Y	Y	0.00968408	0.218263
UGGUGCGGAAAGGGCCCACAGU	MIR-675-5P	Y	G	Y	Y	1.35439	1.76127		CAAAAACCACAGUUUCUUUUGC	MIR-548D-3P	G	R	G	Y	0.00415032	0.0151688
CCGUCCUGAGGUUGUUGAGCU	MIR-676	G	G	Y	G	0.0228268	0.029495		AACAGGUGACUGGUUAGACAA	MIR-552	Y	R	Y	Y	1.8545	0.529224
ACUCUACAACCUUAGGACUUGC	MIR-676-star	G	G	G	Y	0.594879	1.43009		GCUAGUCCUGACUCAGCCAGU	MIR-554	Y	R	Y	Y	0.316116	2.02673
GUCUCGGUGCAAGGACUGGAGG	MIR-678	Y	Y	Y	G	2.40165	0.68934		CAAAGUUUAAGAUCCUUGAAGU	MIR-561	G	R	G	Y	0.386672	2.13375
GGGCAUCUGCUGACAUGGGGG	MIR-680	G	Y	G	Y	0.0594879	0.191296		AGGUUGACAUACGUUUCCC	MIR-563	Y	G	R	Y	0.0366612	0.869681
CCUGCUGUAAGCUGUGUCCUC	MIR-683	Y	G	Y	G	1.51763	0.546921		GGCUGGCUCGCGAUGUCUGUUU	MIR-565	G	Y	Y	R	2.80077	0.915187
AGUUUUCCCUUCAAGUCAA	MIR-684	Y	G	G	Y	0.0145261	0.923614		AGUAUGUUCUUCCAGGACAGAAC	MIR-567	Y	G	R	Y	2.12981	0.444953
UCAAUGGCUGAGGUGAGGCAC	MIR-685	Y	G	G	Y	0.875026	0.780353		AUGUAUAAAUGUAUACACAC	MIR-568	Y	R	Y	Y	0.0152178	0.345513
CUAUCCUGGAAUGCAGCAAUGA	MIR-687	G	G	Y	G	0.700712	0.336243		AGUUAAUGAAUCCUGGAAAGU	MIR-569	Y	R	G	Y	8.697	3.78631
AAAGGCUAGGCUCACAACCAAA	MIR-690	Y	G	Y	Y	0.549917	0.594956		CUGAAGUGAUGUGUAACUGAUCAG	MIR-573	G	G	R	Y	0.313349	0.537651
AUUCCUGAAGAGAGGCAGAAAA	MIR-691	Y	G	G	Y	0.23311	0.159273		GAGCCAGUUGGACAGGAGC	MIR-575	Y	G	G	R	8.062	1.52447
CUGAAAAUGUUGCCUGAAG	MIR-694	G	Y	G	Y	4.89046	1.87251		AAGAUGUGGAAAAAUUGGAAUC	MIR-576-3P	Y	G	G	R	2.78625	0.822489
GCGUGUGCUUGCUGUGGG	MIR-696	Y	G	G	Y	0.225501	0.617709		UUCAUUUGGUAUAAACCGCGAUU	MIR-579	G	R	Y	G	0.153562	0.801421
AACAUCCUGGUCCUGUGGAGA	MIR-697	G	G	Y	Y	7.49064	2.06718		UCUUGUGUUCUCUAGAUCAGU	MIR-581	Y	G	G	R	6.0816	6.30771
CACGCGGGAACCGAGUCCACC	MIR-700	Y	G	Y	Y	2.18791	1.36688		CCUGUUGAACAACUGAACCCAA	MIR-582-3P	Y	G	G	R	0.00553376	0.112924
UUAGCCGCUGAAAUAGAUGGA	MIR-701	Y	G	G	Y	1.75835	3.01186		UAACUGGUUGAACAACUGAACC	MIR-582-3P-hsa	Y	G	R	Y	0.143878	0.124722
AGACAUGUGCUCUGCUCCUAG	MIR-704	Y	G	G	Y	0.82453	0.822489		UUACAGUUGUUCAACCAGUUACU	MIR-582-5P	Y	R	G	Y	0.496655	0.921929
GGAGGCAGAGGCAGGAGGA	MIR-709	G	Y	G	Y	0.0304357	0.418829		UACAGUUGUUCAACCAGUUACU	MIR-582-5P-2	Y	R	G	Y	0.136961	0.324445
GGGACCCGGGGAGAGAUGUAAG	MIR-711	Y	G	G	Y	0.121051	0.187925		CAAAGAGGAAGGUCCCAUUAC	MIR-583	G	G	G	R	0.0996077	0.088485
CUCCUUCACCCGGGCGGUACC	MIR-712	Y	G	G	Y	1.1192	1.54807		UUAUGGUUUGCCUGGGACUGAG	MIR-584	Y	R	Y	Y	0.305049	0.642148
UGCACUGAAGGCACACAGC	MIR-713	Y	Y	G	Y	0.983626	1.30452		UGGGCGUAUCUGUAUGCUA	MIR-585	Y	Y	R	Y	3.1916	0.454223
AUCUCGGCUACAGAAAAAUGUU	MIR-719	G	Y	G	Y	0.069172	2.14218		GAGCUUAUUCAUAAAAGUGCAG	MIR-590-5P	Y	R	Y	Y	0.00207516	0.87558
CAGUGCAAUUAAAAGGGGGAA	MIR-721	Y	G	G	Y	0.00760892	0.0278096		GAACUUGCUCAUAAAAGUACAG	MIR-590-5P-rno	Y	R	Y	Y	0.00276688	0.47192
UGAAAGAUGCCACGCUAUGUAGA	MIR-741-3P-rno	Y	G	G	Y	1.69817	1.15199		AGACCAUGGGUUCUCAUUGU	MIR-591	Y	R	Y	Y	2.91837	1.61127
GAAAGACACCAAGCUGAGUAGA	MIR-743A-mmu	G	G	G	G	0.913762	0.937941		CCCAUCUGGGGUGGCCUGUGACUUU	MIR-594	G	R	G	G	0.081623	0.978391
GAAAGACGCCAAACUGGGUAGA	MIR-743A-rno	Y	G	G	Y	2.76204	1.87251		UGUGUCACUCGAUGACCACUGU	MIR-597	Y	R	Y	Y	0.215125	0.479504
GAAAGACAUCAUGCUGAAUAGA	MIR-743B-3P-mmu	G	G	G	Y	9.07813	1.22531		GUUGUGUCAGUUUAUCAAAC	MIR-599	G	R	G	G	0.22135	0.715464
GAAAGACACCAUACUGAAUAGA	MIR-743B-3P-rno	G	G	G	Y	2.70947	0.836815		GACACGGGCGACAGCUGCGGCCC	MIR-602	G	G	R	Y	0.136961	1.87757
GGGGCUGGGGCCGGGACAGAGC	MIR-762	G	G	Y	Y	0.430942	0.415458		UAAAUCCCAUGGUGCCUUCUCCU	MIR-605	Y	R	G	G	0.109983	1.17727
UGGAGGAGAAGGAAGGUGAUG	MIR-765	G	Y	G	Y	0.13281	0.376693		GUUCAAAUCCAGAUCUAUAAC	MIR-607	Y	G	G	R	0.25317	0.465178
UGAGACCUCUGGGUUCUGAGCU	MIR-769-5P	Y	Y	G	Y	1.98593	1.35003		AGGGGUGGUGUUGGGACAGCUCCGU	MIR-608	Y	R	Y	Y	0.19299	0.466021
CGUGGGCCUGACGUGGAGCUGG	MIR-770-3P	Y	Y	Y	Y	0.655059	0.756757		AGGGUGUUUCUCUCAUCUCU	MIR-609	Y	R	Y	Y	0.0262854	0.268826
CGUGGGCCUGAUGUGGUGCUGG	MIR-770-3P-hsa	Y	Y	Y	Y	0.0802395	0.273882		GCUGGGCAGGGCUUCUGAGCUCCUU	MIR-612	R	G	Y	Y	1.1026	0.253657
CAACAAAUCACAGUCUGCCAUA	MIR-7-star	Y	G	G	Y	0.158404	0.393547		GGGGGUCCCCGGUGCUCGGAUC	MIR-615-5P	G	R	G	Y	0.726306	0.13989
GAUUGCUCUGCGUGCGGAAUCGAC	MIR-801	G	G	Y	G	3.54991	0.792994		ACUCAAAACCCUUCAGUGACUU	MIR-616-star	Y	R	G	Y	0.0581045	0.464335
GAUUGCUGUGCGUGCGGAAUCGAC	MIR-801-mmu	G	Y	Y	Y	2.01083	0.685126		AGACUUCCCAUUUGAAGGUGGC	MIR-617	G	G	R	Y	0.713855	2.51129
UGUGAGUUGUUCCUCACCUGGA	MIR-804	Y	G	Y	Y	0.759509	0.553663		AAACUCUACUUGUCCUUCUGAGU	MIR-618	R	G	G	Y	4.10536	1.82026
GAAUUGAUCAGGACAUAGGG	MIR-805	G	G	G	G	0.619089	1.75369		GGCUAGCAACAGCGCUUACCU	MIR-621	Y	R	Y	Y	0.00968408	1.07193
CUGCCCUGGCCCGAGGGACCGA	MIR-874	G	G	Y	Y	0.086465	0.173599		UAGUACCAGUACCUUGUGUUCA	MIR-624-star	Y	R	G	G	0.00899236	0.224162
CCUGAAAAUACUGAGGCUAUG	MIR-875-3P-mmu	G	G	G	Y	0.0836981	0.600855		AGGGGGAAAGUUCUAUAGUCC	MIR-625	Y	R	G	Y	0.0608714	0.0674171
CCUGAAAACACUGAGGCUGCG	MIR-875-3P-rno	G	G	G	Y	0.00760892	0.164329		AGCUGUCUGAAAAUGUCUU	MIR-626	Y	R	G	G	4.3779	1.54638
GUAGAGGAGAUGGCGCAGGG	MIR-877	G	Y	G	Y	0.0373529	0.727262		GUGAGUCUCUAAGAAAAGAGGA	MIR-627	G	Y	R	Y	0.354852	1.40228
GCAUGACACCACACUGGGUAGA	MIR-878-3P-mmu	G	G	G	Y	2.65344	0.990189		UGGGUUUACGUUGGGAGAACU	MIR-629	Y	G	R	Y	0.555451	0.291579
UAUCUAGUUGGAUGUCAAGACA	MIR-878-5P-mmu	Y	G	Y	Y	9.76501	3.94811		GUUCUCCCAACGUAAGCCCAGC	MIR-629-star	Y	R	G	Y	0.0670968	1.20677
UACUCCAUCCUCUCUGAGUAGA	MIR-880-mmu	G	Y	Y	Y	1.64837	1.19834		GUGUCUGCUUCCUGUGGGA	MIR-632	Y	G	R	G	0.504956	0.249443
UACUCCAUUCAUUCUGAGUAGA	MIR-880-rno	G	Y	Y	Y	1.51141	3.10287		CUAAUAGUAUCUACCACAAUAAA	MIR-633	Y	G	G	R	0.0435784	1.01716
AACUGUGUCUUUUCUGAAUAGA	MIR-881-mmu	Y	G	G	Y	5.39611	1.95931		AACCAGCACCCCAACUUUGGAC	MIR-634	R	G	Y	Y	0.289831	0.545236
AACUGUGGCAUUUCUGAAUAGA	MIR-881-rno	G	G	G	Y	7.68916	1.54722		ACUGGGGGCUUUCGGGCUCUGCGU	MIR-637	Y	Y	R	Y	0.0747058	0.675014
AUGGGAAUGUUAGAGCAUUAGC	MIR-882A	Y	G	Y	Y	11.6084	0.905075		AGGGAUCGCGGGCGGGUGGCGGCCU	MIR-638	Y	G	R	G	0.536775	0.190453
UAACUGCAACAGCUCUCAGUAU	MIR-883A-3P-hsa	Y	G	Y	Y	1.78256	0.6708		AUGAUCCAGGAACCUGCCUCU	MIR-640	Y	R	Y	G	1.90984	0.990189
UACUGAGAAUGGGUAGCAGUCA	MIR-883B-5P	Y	G	G	Y	1.18007	0.980076		GUCCCUCUCCAAAUGUGUCUUG	MIR-642	Y	G	G	R	0.0110675	0.780353
CGGGUCGGAGUUAGCUCAAGCGG	MIR-886-5P	Y	G	Y	G	3.99745	0.474448		AGUGUGGCUUUCUUAGAGC	MIR-644	G	G	R	Y	4.23817	2.17757
GUGAACGGGCGCCAUCCCGAGG	MIR-887	G	G	Y	Y	0.111367	1.09721		AAGUGUGCAGGGCACUGGU	MIR-648	G	R	Y	Y	0.228959	1.07867
UACUCAAAAAGCUGUCAGUCA	MIR-888	Y	G	G	G	0.327184	0.450852		GUGUUGAAACAUUCUCUACUG	MIR-653-rno	Y	R	Y	Y	0.140419	0.558719
UACUUGGAAAGGCAUCAGUUG	MIR-890	Y	G	G	Y	0.0421949	3.10961		AUAAUACAUGGUUAACCUCUUU	MIR-655	Y	R	Y	G	0.284989	1.52194
UGCAACGAACCUGAGCCACUGA	MIR-891A	Y	G	G	Y	3.30711	1.96774		AAUAUUAUACAGUCAACCUCU	MIR-656	Y	R	G	G	0.354161	0.792994
UGCAACUUACCUGAGUCAUUGA	MIR-891B	G	G	Y	Y	0.369379	1.00957		GGCAGGUUCUCACCCUCUCUAGG	MIR-657	Y	Y	G	R	0.0753975	0.334557
CACUGGCUCCUUUCUGGGUAGA	MIR-892B	G	G	Y	Y	1.17177	1.16126		GGCGGAGGGAAGUAGGUCCGUUGGU	MIR-658	Y	G	Y	R	1.24371	0.289051
UCUUUGGUUAUCUAGCUGUAUGA	MIR-9	G	G	G	Y	1.84482	0.842714		CUUGGUUCAGGGAGGGUCCCCA	MIR-659	Y	R	Y	G	0.091307	1.45284
UAUUGCACUUGUCCCGGCCUGU	MIR-92A	Y	G	G	Y	0.179847	0.818275		UACCCAUUGCAUAUCGGAGUUG	MIR-660	G	R	G	G	0.0214433	1.03991
UAUUGCACUCGUCCCGGCCUCC	MIR-92B	Y	G	G	Y	0.311966	1.07025		UAUUCAUUUACUCCCCAGCCUA	MIR-664-3P	Y	G	G	R	0.159096	1.0989
UUCAACGGGUAUUUAUUGAGCA	MIR-95	G	G	Y	Y	0.919296	1.21941		AGUUGUGUGUGCAUGUUCAUGU	MIR-669A	Y	R	Y	Y	0.0753975	1.53795
AACCCGUAGAUCCGAUCUUGUG	MIR-99A	Y	G	Y	Y	0.320958	2.42786		AGUUUUGUGUGCAUGUGCAUGU	MIR-669B	Y	G	R	G	0.103066	3.05231
UAGUGCGCCGGUGACCUGAUAG	RLCV-10	Y	G	Y	G	0.319575	0.851141		AUCCCUGAGUGUAUGUGGUGAA	MIR-670	Y	R	G	G	0.00207516	0.337086
AACGGUGCAUGGACUGGCUAGA	RLCV-12-3P	G	G	G	Y	2.20105	0.819118		AGGAAGCCCUGGAGGGGCUGGAG	MIR-671-5P	G	R	Y	Y	0.790636	0.236803
GAUCAUAGCCAGUGUCCAGGGA	RLCV-13	Y	G	Y	Y	0.228268	2.0992		CUCACAGCUCUGGUCCUUGGAG	MIR-673-5P-mmu	Y	G	R	Y	0.0615631	2.63095
UCGCACAUCAGGCUGAACGAC	RLCV-14-3P	G	Y	G	G	1.27622	0.696924		UCGCAGGCGACUACUUAUUC	MIR-688	Y	R	G	Y	1.37168	0.712936
UCGGACGGUCUGGUGCGCUUGAU	RLCV-14-5P	Y	Y	Y	Y	1.03412	1.61633		AUCUCUUUGAGCGCCUCACUC	MIR-692	Y	G	R	G	0.402581	2.42617
UCCUGUAGAGUAUGGGUGUGGUUU	RLCV-15	G	G	G	Y	0.614247	0.616867		CAGCCACAUCCGAAAGUUUUC	MIR-693-5P	G	R	G	Y	0.022135	0.145789
CAUGAAACACAUGGCCUGUUCC	RLCV-16-3P	Y	G	Y	G	2.04887	1.74105		CAUUCUCGUUUCCUUCCCU	MIR-698	Y	G	G	R	0.127276	0.468549
ACCUAGUAAUUGUGCGGUGUU	RLCV-4-5P	Y	G	Y	Y	0.831448	1.36435		AGGCAGUGCGACCUGGCUCG	MIR-699	G	R	Y	Y	1.92852	5.2046
									UGCCCACCCUUUACCCCGCUC	MIR-702	Y	G	G	R	0.0001	0.126407
									AAAACCUUCAGAAGGAAAGAA	MIR-703	Y	R	Y	G	0.282222	0.286523
									GGUGGGAGGUGGGGUGGGCA	MIR-705	Y	G	G	R	0.00415032	0.0311804
									AGAGAAACCCUGUCUCAAAAAA	MIR-706	Y	R	Y	Y	0.0117592	0.053091
									CAGUCAUGCCGCUUGCCUACG	MIR-707	Y	R	G	Y	0.0214433	0.869681
									AAGGAGCUUACAAUCUAGCUGGG	MIR-708	Y	G	Y	R	0.423333	1.10733
									CAACUAGACUGUGAGCUUCUAG	MIR-708-star	Y	G	R	Y	0.231035	0.164329
									CCAAGUCUUGGGGAGAGUUGAG	MIR-710	G	R	G	Y	0.12451	0.691025
									CUCCGUGCACACCCCCGCGUG	MIR-715	G	R	Y	Y	0.0560293	1.58599
									CUUCCGCCCGGCCGGGUGUCG	MIR-718	G	R	Y	Y	0.00276688	0.156745
									AUCUCGCUGGGGCCUCCA	MIR-720	Y	Y	R	G	0.67166	1.94835
									UGAGAGAUGCCAUUCUAUGUAGA	MIR-741-3P	Y	G	R	Y	0.567902	0.429784
									GAAAGCCACCAUGCUGGGUAAA	MIR-742-mmu	Y	R	Y	Y	0.00415032	0.39439
									GAAAGCCACCAUGUUGGGUAAA	MIR-742-rno	Y	R	Y	Y	0.00069172	0.32613
									UACUCACAUGGUUGCUAAUCA	MIR-742-star	Y	R	G	G	0.103758	0.300849
									UGUUCAGACUGGUGUCCAUCA	MIR-743B-5P	Y	R	Y	Y	2.79524	0.537651
									UGCGGGGCUAGGGCUAACAGCA	MIR-744	Y	G	R	Y	0.231726	0.0623608
									UUUGUGACCUGGUCCACUAACC	MIR-758	Y	R	G	G	1.11367	5.53157
									CGGCUCUGGGUCUGUGGGGA	MIR-760-3P	Y	G	G	R	0.0484204	0.0505628
									GCAGCAGGGUGAAACUGACACA	MIR-761	Y	R	Y	Y	1.81715	1.90959
									UCUGCUCAUACCCCAUGGUUUCU	MIR-767-3P	Y	R	Y	G	0.0850816	1.3239
									UGCACCAUGGUUGUCUGAGCAUG	MIR-767-5P	G	R	G	Y	1.12543	0.194667
									UCACAAUGCUGACACUCAAACUGCUGAC	MIR-768-3P	Y	G	G	R	2.84504	1.1562
									GUUGGAGGAUGAAAGUACGGAGUGAU	MIR-768-5P	G	Y	G	R	1.16209	0.806477
									AGUACCACGUGUCAGGGCCACA	MIR-770-5P-hsa	Y	G	R	G	0.172238	1.00114
									UCAGUAACAAAGAUUCAUCCUU	MIR-802	Y	R	G	G	1.5626	1.84386
									UAUUCAGAUUAGUGCCAGUCAUG	MIR-871-mmu	Y	R	G	Y	0.19299	0.557034
									UAUUCAGAUUGGUGCCGGUCACA	MIR-871-rno	Y	R	Y	Y	0.309891	0.855355
									UGGUGGUUUACAAAGUAAUUCA	MIR-876-3P-hsa	Y	R	G	Y	0.391514	0.273882
									UAGUGGUUUACAAAGUAAUUCA	MIR-876-3P-mmu	Y	R	G	Y	0.165321	0.787937
									UGGUGGUUUGCAAAGUAAUUCA	MIR-876-3P-rno	Y	R	G	Y	0.649525	0.143261
									GCAUGACACCAUACUGGGUAGA	MIR-878-3P-rno	Y	G	Y	R	3.75396	0.890749
									UAUCUAGUUGGCUGUCAGUCA	MIR-878-5P-rno	Y	G	R	Y	2.71984	2.14723
									AGGAGAGAGUUAGCGCAUUAGU	MIR-882	Y	G	G	R	0.342401	1.60537
									UAACUGCAACAUCUCUCAGUAU	MIR-883B-3P	Y	R	Y	Y	0.398431	0.476976
									AGGCAGCGGGGUGUAGUGGAUA	MIR-885-3P	G	G	G	R	0.0830064	0.0809005
									UCCAUUACACUACCCUGCCUCU	MIR-885-5P	Y	G	G	R	0.00207516	0.0985975
									CGCGGGUGCUUACUGACCCUU	MIR-886-3P	G	R	Y	Y	0.0034586	0.331187
									GACUGACACCUCUUUGGGUGAA	MIR-888-star	R	Y	Y	Y	0.00622548	0.0893277
									UUAAUAUCGGACAACCAUUGU	MIR-889	Y	R	G	Y	4.89669	2.55511
									CACUGUGUCCUUUCUGCGUAG	MIR-892A	Y	G	R	Y	0.28568	0.107867
									CAAAGUGCUGUUCGUGCAGGUAG	MIR-93	Y	R	Y	Y	1.06594	0.46265
									UGAGGUAGUAAGUUGUAUUGUU	MIR-98	Y	R	G	Y	0.356928	0.673328
									CACCCGUAGAACCGACCUUGCG	MIR-99B	G	G	R	Y	0.14872	1.62812
									UAAAGCUAGAUAACCGAAAGU	MIR-9-star	G	R	G	Y	0.0581045	0.596641
									CGCACCUCGCCGUCUCUACUGCU	RLCV-3	Y	G	G	R	0.131427	0.428941
									AACCUAGUGCCGGUGAUGUGCU	RLCV-5-5P	Y	G	R	G	1.22642	1.35677
									CGAGGUAAACAUCGGCUUACUG	RLCV-7	Y	Y	R	Y	2.52824	0.573045
									UAAGGUGAAUAUAGCUGCCCAUUG	RLCV-8	Y	R	Y	G	0.273921	1.25986
									UCGAUGCAUGGUCCCCCCUUAGU	RLCV-9	Y	R	Y	Y	0.343093	2.67309
									GCCUGUUUCAUGCCCUGAGU	SV40-S1-3P	Y	G	G	R	2.715	2.98995
